# Supplementary material for: Crystal structure of (E)-N-{2-[2-(4-methyl­benzyl­idene)hydrazin-1-yl]-2-oxoeth­yl}-p-toluene­sulfonamide
Source: Acta Crystallogr E Crystallogr Commun. 2015 May 30;71(Pt 6):730–3. doi: 10.1107/S2056989015009330 (PMC4459384; doi:10.1107/S2056989015009330)
Supplement: Supplementary file 1 [file e-71-00730-sup1.cif]

##############################################################################
#                                                                            #
# This CIF contains the data in a paper accepted for publication in          #
# Acta Crystallographica Section E. It conforms to the requirements of       #
# Notes for Authors for Acta Crystallographica Section E, and has been       #
# peer reviewed under the auspices of the IUCr Commission on Journals.       #
#                                                                            #
# Full details of the Crystallographic Information File format               #
# are given in the paper "The Crystallographic Information File (CIF):       #
# a New Standard Archive File for Crystallography" by S. R. Hall, F. H.      #
# Allen and I. D. Brown [Acta Cryst. (1991), A47, 655-685].                  #
#                                                                            #
# The current version of the core CIF dictionary is obtainable from          #
# ftp://ftp.iucr.org/pub/cif_core.dic.                                       #
#                                                                            #
# Software is freely available for graphical display of the structure(s)     #
# in this CIF. For information consult the CIF software page                 #
# http://www.iucr.org/resources/cif/software.                                #
#                                                                            #
# This file may be used for bona fide research purposes within the           #
# scientific community so long as proper attribution is given to the journal # 
# article from which it was obtained.                                        #
#                                                                            #
##############################################################################
data_I
_database_code_depnum_ccdc_archive 'CCDC 1401257'
_audit_creation_method     SHELXL-97
_chemical_name_systematic
;\
(<i>E</i>)-<i>N</i>-{2-[2-(4-Methylbenzylidene)hydrazin-1-yl]-2-oxoethyl}-\
<i>p</i>-toluenesulfonamide
;
_chemical_name_common     ?
_chemical_formula_moiety     'C17 H19 N3 O3 S'
_chemical_formula_sum     'C17 H19 N3 O3 S'
_chemical_formula_iupac     'C17 H19 N3 O3 S'
_chemical_formula_weight     345.41
_chemical_melting_point     ?
_symmetry_cell_setting     triclinic
_symmetry_space_group_name_H-M     'P -1'
_symmetry_space_group_name_HALL     '-P 1'
loop_
    _symmetry_equiv_pos_as_xyz
    'x, y, z'
    '-x, -y, -z'
_cell_length_a     11.2595(7)
_cell_length_b     11.2697(9)
_cell_length_c     14.5380(10)
_cell_angle_alpha     70.562(6)
_cell_angle_beta     87.330(7)
_cell_angle_gamma     82.262(6)
_cell_volume     1723.8(2)
_cell_formula_units_Z     4
_cell_measurement_reflns_used     4653
_cell_measurement_theta_min     2.53
_cell_measurement_theta_max     27.91
_cell_measurement_temperature     293(2)
_exptl_crystal_description     prism
_exptl_crystal_colour     colourless
_exptl_crystal_size_max     0.36
_exptl_crystal_size_mid     0.28
_exptl_crystal_size_min     0.24
_exptl_crystal_density_diffrn     1.331
_exptl_crystal_density_meas     ?
_exptl_crystal_density_method     'not measured'
_exptl_crystal_F_000     728
_exptl_absorpt_coefficient_mu     0.208
_exptl_absorpt_correction_type     multi-scan
_exptl_absorpt_process_details
;
(CrysAlis RED; Oxford Diffraction, 2009)
;
_exptl_absorpt_correction_T_min     0.9289
_exptl_absorpt_correction_T_max     0.9518
_exptl_special_details     ?
_diffrn_ambient_temperature     293(2)
_diffrn_radiation_type     MoK\a
_diffrn_radiation_wavelength     0.71073
_diffrn_radiation_source     'fine-focus sealed tube'
_diffrn_radiation_monochromator     graphite
_diffrn_measurement_device_type
;
Oxford Diffraction Xcalibur single crystal X-ray diffractometer
with a Sapphire CCD detector
;
_diffrn_measurement_method
;
Rotation method data acquisition using \w scans
;
_diffrn_detector_area_resol_mean     ?
_diffrn_reflns_number     11371
_diffrn_reflns_av_R_equivalents     0.0197
_diffrn_reflns_av_sigmaI/netI     0.0266
_diffrn_reflns_theta_min     2.54
_diffrn_reflns_theta_max     25.35
_diffrn_reflns_theta_full     25.35
_diffrn_measured_fraction_theta_max     0.993
_diffrn_measured_fraction_theta_full     0.993
_diffrn_reflns_limit_h_min     -13
_diffrn_reflns_limit_h_max     11
_diffrn_reflns_limit_k_min     -12
_diffrn_reflns_limit_k_max     13
_diffrn_reflns_limit_l_min     -17
_diffrn_reflns_limit_l_max     17
_diffrn_standards_number     0
_diffrn_standards_interval_count     ?
_diffrn_standards_interval_time     ?
_diffrn_standards_decay_%     0
_refine_special_details
;
Refinement of <i>F</i>^2^ against ALL reflections. The weighted <i>R</i>-factor
<i>wR</i> and goodness of fit <i>S</i> are based on <i>F</i>^2^, conventional
<i>R</i>-factors <i>R</i> are based on <i>F</i>, with <i>F</i> set to zero for
negative <i>F</i>^2^. The threshold expression of <i>F</i>^2^ >
\s(<i>F</i>^2^) is used only for calculating <i>R</i>-factors(gt) <i>etc</i>.
and is not relevant to the choice of reflections for refinement.
<i>R</i>-factors based on <i>F</i>^2^ are statistically about twice as large
as those based on <i>F</i>, and <i>R</i>- factors based on ALL data will be
even larger.
;
_reflns_number_total     6281
_reflns_number_gt     4859
_reflns_threshold_expression     I>2sigma(I)
_refine_ls_structure_factor_coef     Fsqd
_refine_ls_matrix_type     full
_refine_ls_R_factor_all     0.0679
_refine_ls_R_factor_gt     0.0467
_refine_ls_wR_factor_gt     0.1022
_refine_ls_wR_factor_ref     0.1145
_refine_ls_goodness_of_fit_ref     1.067
_refine_ls_restrained_S_all     1.067
_refine_ls_number_reflns     6281
_refine_ls_number_parameters     449
_refine_ls_number_restraints     4
_refine_ls_hydrogen_treatment     mixed
_refine_ls_weighting_scheme     calc
_refine_ls_weighting_details
         'calc w=1/[\s^2^(Fo^2^)+(0.0366P)^2^+1.1753P] where P=(Fo^2^+2Fc^2^)/3'
_atom_sites_solution_hydrogens     geom
_atom_sites_solution_primary     direct
_atom_sites_solution_secondary     difmap
_refine_ls_shift/su_max     0.016
_refine_ls_shift/su_mean     0.000
_refine_diff_density_max     0.214
_refine_diff_density_min     -0.374
_refine_ls_extinction_method     none
_refine_ls_extinction_coef     ?
loop_
    _atom_type_symbol
    _atom_type_description
    _atom_type_scat_dispersion_real
    _atom_type_scat_dispersion_imag
    _atom_type_scat_source
    'C' 'C' 0.0033 0.0016
                         'International Tables Vol C Tables 4.2.6.8 and 6.1.1.4'
    'H' 'H' 0.0000 0.0000
                         'International Tables Vol C Tables 4.2.6.8 and 6.1.1.4'
    'N' 'N' 0.0061 0.0033
                         'International Tables Vol C Tables 4.2.6.8 and 6.1.1.4'
    'O' 'O' 0.0106 0.0060
                         'International Tables Vol C Tables 4.2.6.8 and 6.1.1.4'
    'S' 'S' 0.1246 0.1234
                         'International Tables Vol C Tables 4.2.6.8 and 6.1.1.4'
_computing_data_collection
;
CrysAlis CCD (Oxford Diffraction, 2009)
;
_computing_cell_refinement
;
CrysAlis CCD (Oxford Diffraction, 2009)
;
_computing_data_reduction
;
CrysAlis RED (Oxford Diffraction, 2009)
;
_computing_structure_solution
;
SHELXS97 (Sheldrick, 2008)
;
_computing_structure_refinement
;
SHELXL97 (Sheldrick, 2008)
;
_computing_molecular_graphics
;
PLATON (Spek, 2009) and Mercury (Macrae <i>et al.</i>,  2008)
;
_computing_publication_material
;
SHELXL97 (Sheldrick, 2008) and PLATON (Spek, 2009)
;
loop_
    _atom_site_type_symbol
    _atom_site_label
    _atom_site_fract_x
    _atom_site_fract_y
    _atom_site_fract_z
    _atom_site_U_iso_or_equiv
    _atom_site_adp_type
    _atom_site_calc_flag
    _atom_site_refinement_flags
    _atom_site_occupancy
    _atom_site_symmetry_multiplicity
    _atom_site_disorder_assembly
    _atom_site_disorder_group
    S S1 0.43117(5) -0.17537(5) -0.01465(4) 0.03681(15) Uani d . 1 1 . .
    O O1 0.36089(15) -0.22646(16) -0.06749(12) 0.0489(4) Uani d . 1 1 . .
    O O2 0.51332(14) -0.08895(15) -0.06644(12) 0.0453(4) Uani d . 1 1 . .
    O O3 0.07623(16) -0.07163(18) 0.17483(13) 0.0594(5) Uani d . 1 1 . .
    N N1 0.34260(16) -0.09801(18) 0.04163(15) 0.0392(4) Uani d D 1 1 . .
    H H1N 0.381(2) -0.053(2) 0.0626(17) 0.047 Uiso d D 1 1 . .
    N N2 0.13018(17) 0.04983(19) 0.02447(15) 0.0434(5) Uani d D 1 1 . .
    H H2N 0.171(2) 0.053(2) -0.0265(15) 0.052 Uiso d D 1 1 . .
    N N3 0.04565(17) 0.15249(19) 0.02068(15) 0.0445(5) Uani d . 1 1 . .
    C C1 0.51424(19) -0.3020(2) 0.07298(16) 0.0355(5) Uani d . 1 1 . .
    C C2 0.4918(2) -0.4252(2) 0.09054(18) 0.0464(6) Uani d . 1 1 . .
    H H2 0.4308 -0.4418 0.0573 0.056 Uiso calc R 1 1 . .
    C C3 0.5606(3) -0.5233(2) 0.15777(19) 0.0544(7) Uani d . 1 1 . .
    H H3 0.5467 -0.6063 0.1686 0.065 Uiso calc R 1 1 . .
    C C4 0.6499(2) -0.5007(3) 0.20942(19) 0.0533(7) Uani d . 1 1 . .
    C C5 0.6692(2) -0.3763(3) 0.19142(19) 0.0521(6) Uani d . 1 1 . .
    H H5 0.7286 -0.3595 0.2260 0.062 Uiso calc R 1 1 . .
    C C6 0.6032(2) -0.2771(2) 0.12386(17) 0.0439(6) Uani d . 1 1 . .
    H H6 0.6180 -0.1942 0.1124 0.053 Uiso calc R 1 1 . .
    C C7 0.2439(2) -0.1537(2) 0.10092(18) 0.0423(5) Uani d . 1 1 . .
    H H7A 0.2721 -0.2001 0.1668 0.051 Uiso calc R 1 1 . .
    H H7B 0.2158 -0.2134 0.0745 0.051 Uiso calc R 1 1 . .
    C C8 0.1414(2) -0.0541(2) 0.10389(17) 0.0408(5) Uani d . 1 1 . .
    C C9 0.0466(2) 0.2452(2) -0.05851(19) 0.0447(6) Uani d . 1 1 . .
    H H9 0.0995 0.2364 -0.1076 0.054 Uiso calc R 1 1 . .
    C C10 -0.0314(2) 0.3642(2) -0.07566(18) 0.0412(5) Uani d . 1 1 . .
    C C11 -0.0239(2) 0.4593(3) -0.16435(19) 0.0540(7) Uani d . 1 1 . .
    H H11 0.0298 0.4452 -0.2113 0.065 Uiso calc R 1 1 . .
    C C12 -0.0944(3) 0.5742(3) -0.1843(2) 0.0599(7) Uani d . 1 1 . .
    H H12 -0.0873 0.6366 -0.2445 0.072 Uiso calc R 1 1 . .
    C C13 -0.1752(2) 0.5988(2) -0.1170(2) 0.0505(6) Uani d . 1 1 . .
    C C14 -0.1822(2) 0.5038(3) -0.0284(2) 0.0530(7) Uani d . 1 1 . .
    H H14 -0.2360 0.5183 0.0183 0.064 Uiso calc R 1 1 . .
    C C15 -0.1120(2) 0.3886(2) -0.00723(19) 0.0473(6) Uani d . 1 1 . .
    H H15 -0.1186 0.3267 0.0533 0.057 Uiso calc R 1 1 . .
    C C16 0.7256(3) -0.6088(3) 0.2820(3) 0.0899(11) Uani d . 1 1 . .
    H H16A 0.7480 -0.6756 0.2549 0.135 Uiso calc R 1 1 . .
    H H16B 0.6805 -0.6403 0.3408 0.135 Uiso calc R 1 1 . .
    H H16C 0.7964 -0.5795 0.2963 0.135 Uiso calc R 1 1 . .
    C C17 -0.2530(3) 0.7248(3) -0.1391(3) 0.0770(9) Uani d . 1 1 . .
    H H17A -0.3310 0.7174 -0.1591 0.115 Uiso calc R 1 1 . .
    H H17B -0.2171 0.7877 -0.1906 0.115 Uiso calc R 1 1 . .
    H H17C -0.2604 0.7494 -0.0817 0.115 Uiso calc R 1 1 . .
    S S2 0.55311(6) 0.09396(8) 0.65448(5) 0.0589(2) Uani d . 1 1 . .
    O O4 0.59893(19) -0.0024(2) 0.61467(17) 0.0774(6) Uani d . 1 1 . .
    O O5 0.63233(18) 0.1381(2) 0.70615(17) 0.0843(7) Uani d . 1 1 . .
    O O6 0.24349(16) 0.07650(17) 0.82524(13) 0.0546(5) Uani d . 1 1 . .
    N N4 0.4440(2) 0.0538(3) 0.72822(16) 0.0628(7) Uani d D 1 1 . .
    H H4N 0.460(3) 0.035(3) 0.7870(14) 0.075 Uiso d D 1 1 . .
    N N5 0.13783(18) -0.0168(2) 0.74840(15) 0.0457(5) Uani d D 1 1 . .
    H H5N 0.0720(18) 0.000(2) 0.7769(18) 0.055 Uiso d D 1 1 . .
    N N6 0.13391(17) -0.07035(18) 0.67618(14) 0.0415(5) Uani d . 1 1 . .
    C C18 0.4840(2) 0.2221(3) 0.55871(19) 0.0528(7) Uani d . 1 1 . .
    C C19 0.4764(3) 0.2135(3) 0.4672(2) 0.0648(8) Uani d . 1 1 . .
    H H19 0.5095 0.1401 0.4548 0.078 Uiso calc R 1 1 . .
    C C20 0.4195(3) 0.3142(3) 0.3940(2) 0.0727(9) Uani d . 1 1 . .
    H H20 0.4146 0.3073 0.3324 0.087 Uiso calc R 1 1 . .
    C C21 0.3698(3) 0.4244(3) 0.4090(2) 0.0680(8) Uani d . 1 1 . .
    C C22 0.3772(3) 0.4304(3) 0.5017(3) 0.0737(9) Uani d . 1 1 . .
    H H22 0.3432 0.5034 0.5142 0.088 Uiso calc R 1 1 . .
    C C23 0.4334(3) 0.3316(3) 0.5761(2) 0.0675(8) Uani d . 1 1 . .
    H H23 0.4374 0.3381 0.6379 0.081 Uiso calc R 1 1 . .
    C C24 0.3458(2) -0.0013(3) 0.70435(18) 0.0488(6) Uani d . 1 1 . .
    H H24A 0.3676 -0.0919 0.7187 0.059 Uiso calc R 1 1 . .
    H H24B 0.3272 0.0366 0.6354 0.059 Uiso calc R 1 1 . .
    C C25 0.2387(2) 0.0232(2) 0.76443(17) 0.0423(5) Uani d . 1 1 . .
    C C26 0.0308(2) -0.0913(2) 0.65790(17) 0.0422(5) Uani d . 1 1 . .
    H H26 -0.0352 -0.0703 0.6928 0.051 Uiso calc R 1 1 . .
    C C27 0.0140(2) -0.1478(2) 0.58330(16) 0.0404(5) Uani d . 1 1 . .
    C C28 -0.0982(2) -0.1755(2) 0.56938(18) 0.0497(6) Uani d . 1 1 . .
    H H28 -0.1627 -0.1557 0.6063 0.060 Uiso calc R 1 1 . .
    C C29 -0.1157(3) -0.2325(3) 0.50103(19) 0.0559(7) Uani d . 1 1 . .
    H H29 -0.1916 -0.2520 0.4936 0.067 Uiso calc R 1 1 . .
    C C30 -0.0230(3) -0.2610(2) 0.44395(19) 0.0552(7) Uani d . 1 1 . .
    C C31 0.0883(2) -0.2282(3) 0.4552(2) 0.0566(7) Uani d . 1 1 . .
    H H31 0.1516 -0.2437 0.4156 0.068 Uiso calc R 1 1 . .
    C C32 0.1069(2) -0.1732(2) 0.52392(18) 0.0489(6) Uani d . 1 1 . .
    H H32 0.1826 -0.1528 0.5306 0.059 Uiso calc R 1 1 . .
    C C33 0.3084(4) 0.5341(4) 0.3279(3) 0.0983(12) Uani d . 1 1 . .
    H H33A 0.2243 0.5456 0.3419 0.147 Uiso calc R 1 1 . .
    H H33B 0.3195 0.5168 0.2675 0.147 Uiso calc R 1 1 . .
    H H33C 0.3422 0.6099 0.3226 0.147 Uiso calc R 1 1 . .
    C C34 -0.0421(3) -0.3240(3) 0.3695(2) 0.0814(10) Uani d . 1 1 . .
    H H34A -0.1259 -0.3127 0.3547 0.122 Uiso calc R 1 1 . .
    H H34B -0.0140 -0.4130 0.3955 0.122 Uiso calc R 1 1 . .
    H H34C 0.0016 -0.2863 0.3110 0.122 Uiso calc R 1 1 . .
loop_
    _atom_site_aniso_label
    _atom_site_aniso_U_11
    _atom_site_aniso_U_22
    _atom_site_aniso_U_33
    _atom_site_aniso_U_12
    _atom_site_aniso_U_13
    _atom_site_aniso_U_23
    S1 0.0365(3) 0.0364(3) 0.0384(3) -0.0033(2) -0.0001(2) -0.0141(2)
    O1 0.0531(10) 0.0495(10) 0.0487(10) -0.0065(8) -0.0111(8) -0.0209(8)
    O2 0.0442(9) 0.0439(9) 0.0455(9) -0.0082(7) 0.0067(7) -0.0116(8)
    O3 0.0507(11) 0.0712(13) 0.0507(11) 0.0006(9) 0.0139(9) -0.0177(9)
    N1 0.0318(10) 0.0384(11) 0.0522(12) -0.0059(8) 0.0004(9) -0.0210(9)
    N2 0.0390(11) 0.0467(12) 0.0453(12) 0.0019(9) 0.0053(9) -0.0196(10)
    N3 0.0360(11) 0.0466(12) 0.0549(13) 0.0007(9) -0.0010(9) -0.0242(11)
    C1 0.0361(12) 0.0356(12) 0.0360(12) -0.0014(9) 0.0029(9) -0.0151(10)
    C2 0.0530(15) 0.0435(14) 0.0464(14) -0.0078(12) -0.0003(11) -0.0190(12)
    C3 0.0699(18) 0.0355(14) 0.0550(16) -0.0044(13) 0.0057(14) -0.0126(12)
    C4 0.0507(15) 0.0528(16) 0.0455(15) 0.0076(13) 0.0030(12) -0.0074(12)
    C5 0.0432(14) 0.0616(17) 0.0505(15) -0.0024(12) -0.0064(12) -0.0182(13)
    C6 0.0420(13) 0.0426(13) 0.0500(14) -0.0041(11) -0.0034(11) -0.0191(12)
    C7 0.0374(12) 0.0408(13) 0.0485(14) -0.0068(10) 0.0045(10) -0.0143(11)
    C8 0.0343(12) 0.0492(14) 0.0438(14) -0.0076(11) 0.0012(10) -0.0211(12)
    C9 0.0383(13) 0.0510(15) 0.0483(15) -0.0034(11) 0.0004(11) -0.0222(13)
    C10 0.0340(12) 0.0454(14) 0.0498(14) -0.0044(10) -0.0031(10) -0.0228(12)
    C11 0.0540(16) 0.0580(17) 0.0487(15) 0.0035(13) 0.0081(12) -0.0210(13)
    C12 0.0679(18) 0.0546(17) 0.0483(16) 0.0043(14) 0.0018(13) -0.0101(13)
    C13 0.0474(15) 0.0528(15) 0.0562(16) 0.0019(12) -0.0058(12) -0.0270(13)
    C14 0.0457(15) 0.0632(17) 0.0570(16) -0.0037(13) 0.0086(12) -0.0315(14)
    C15 0.0458(14) 0.0494(15) 0.0480(15) -0.0073(12) 0.0044(11) -0.0180(12)
    C16 0.079(2) 0.072(2) 0.089(3) 0.0150(18) -0.0154(19) 0.0056(19)
    C17 0.080(2) 0.065(2) 0.084(2) 0.0192(17) -0.0088(18) -0.0318(18)
    S2 0.0454(4) 0.0787(5) 0.0626(4) -0.0215(4) 0.0047(3) -0.0320(4)
    O4 0.0655(13) 0.0849(15) 0.0886(16) 0.0003(11) 0.0035(11) -0.0419(13)
    O5 0.0582(13) 0.1185(19) 0.0939(16) -0.0379(13) -0.0071(11) -0.0473(15)
    O6 0.0592(11) 0.0601(11) 0.0549(11) -0.0050(9) -0.0064(9) -0.0329(9)
    N4 0.0575(14) 0.0940(18) 0.0423(12) -0.0346(13) -0.0014(11) -0.0199(13)
    N5 0.0391(11) 0.0578(13) 0.0479(12) -0.0048(10) 0.0018(9) -0.0284(10)
    N6 0.0429(11) 0.0435(11) 0.0403(11) -0.0059(9) -0.0022(9) -0.0163(9)
    C18 0.0505(15) 0.0647(17) 0.0537(16) -0.0263(13) 0.0157(12) -0.0280(14)
    C19 0.081(2) 0.0655(19) 0.0554(18) -0.0194(16) 0.0181(15) -0.0285(16)
    C20 0.092(2) 0.079(2) 0.0512(18) -0.0248(19) 0.0127(16) -0.0239(17)
    C21 0.0654(19) 0.070(2) 0.070(2) -0.0253(16) 0.0111(16) -0.0209(17)
    C22 0.075(2) 0.067(2) 0.089(2) -0.0143(17) 0.0110(18) -0.0383(19)
    C23 0.074(2) 0.080(2) 0.0650(19) -0.0208(17) 0.0095(16) -0.0428(18)
    C24 0.0468(14) 0.0583(16) 0.0448(14) -0.0159(12) -0.0002(11) -0.0182(12)
    C25 0.0464(14) 0.0392(13) 0.0411(13) -0.0029(11) -0.0050(10) -0.0134(11)
    C26 0.0412(13) 0.0427(13) 0.0408(13) -0.0038(11) 0.0006(10) -0.0121(11)
    C27 0.0434(13) 0.0367(12) 0.0381(12) -0.0059(10) -0.0056(10) -0.0074(10)
    C28 0.0464(14) 0.0575(16) 0.0431(14) -0.0148(12) -0.0003(11) -0.0108(12)
    C29 0.0565(16) 0.0613(17) 0.0511(16) -0.0252(14) -0.0086(13) -0.0123(13)
    C30 0.0702(18) 0.0483(15) 0.0493(15) -0.0094(13) -0.0121(14) -0.0167(13)
    C31 0.0550(16) 0.0619(17) 0.0578(17) 0.0008(14) -0.0023(13) -0.0292(14)
    C32 0.0412(13) 0.0547(15) 0.0542(15) -0.0033(12) -0.0063(11) -0.0228(13)
    C33 0.098(3) 0.089(3) 0.098(3) -0.007(2) -0.008(2) -0.018(2)
    C34 0.104(3) 0.081(2) 0.074(2) -0.017(2) -0.0168(19) -0.0415(19)
_geom_special_details
;
All e.s.d.'s (except the e.s.d. in the dihedral angle between two l.s. planes)
are estimated using the full covariance matrix. The cell e.s.d.'s are taken
into account individually in the estimation of e.s.d.'s in distances, angles
and torsion angles; correlations between e.s.d.'s in cell parameters are only
used when they are defined by crystal symmetry. An approximate (isotropic)
treatment of cell e.s.d.'s is used for estimating e.s.d.'s involving l.s.
planes.
;
loop_
    _geom_bond_atom_site_label_1
    _geom_bond_atom_site_label_2
    _geom_bond_site_symmetry_2
    _geom_bond_distance
    _geom_bond_publ_flag
    S1 O1 . 1.4218(16) ?
    S1 O2 . 1.4355(16) ?
    S1 N1 . 1.6090(19) ?
    S1 C1 . 1.754(2) ?
    O3 C8 . 1.214(3) ?
    N1 C7 . 1.453(3) ?
    N1 H1N . 0.846(16) ?
    N2 C8 . 1.339(3) ?
    N2 N3 . 1.383(3) ?
    N2 H2N . 0.850(16) ?
    N3 C9 . 1.272(3) ?
    C1 C2 . 1.382(3) ?
    C1 C6 . 1.383(3) ?
    C2 C3 . 1.378(4) ?
    C2 H2 . 0.9300 ?
    C3 C4 . 1.380(4) ?
    C3 H3 . 0.9300 ?
    C4 C5 . 1.383(4) ?
    C4 C16 . 1.507(4) ?
    C5 C6 . 1.372(3) ?
    C5 H5 . 0.9300 ?
    C6 H6 . 0.9300 ?
    C7 C8 . 1.508(3) ?
    C7 H7A . 0.9700 ?
    C7 H7B . 0.9700 ?
    C9 C10 . 1.454(3) ?
    C9 H9 . 0.9300 ?
    C10 C11 . 1.383(3) ?
    C10 C15 . 1.385(3) ?
    C11 C12 . 1.373(4) ?
    C11 H11 . 0.9300 ?
    C12 C13 . 1.375(4) ?
    C12 H12 . 0.9300 ?
    C13 C14 . 1.381(4) ?
    C13 C17 . 1.507(4) ?
    C14 C15 . 1.373(3) ?
    C14 H14 . 0.9300 ?
    C15 H15 . 0.9300 ?
    C16 H16A . 0.9600 ?
    C16 H16B . 0.9600 ?
    C16 H16C . 0.9600 ?
    C17 H17A . 0.9600 ?
    C17 H17B . 0.9600 ?
    C17 H17C . 0.9600 ?
    S2 O4 . 1.421(2) ?
    S2 O5 . 1.427(2) ?
    S2 N4 . 1.602(2) ?
    S2 C18 . 1.758(3) ?
    O6 C25 . 1.229(3) ?
    N4 C24 . 1.447(3) ?
    N4 H4N . 0.831(17) ?
    N5 C25 . 1.334(3) ?
    N5 N6 . 1.379(3) ?
    N5 H5N . 0.861(16) ?
    N6 C26 . 1.272(3) ?
    C18 C19 . 1.373(4) ?
    C18 C23 . 1.383(4) ?
    C19 C20 . 1.376(4) ?
    C19 H19 . 0.9300 ?
    C20 C21 . 1.374(4) ?
    C20 H20 . 0.9300 ?
    C21 C22 . 1.378(4) ?
    C21 C33 . 1.508(5) ?
    C22 C23 . 1.372(4) ?
    C22 H22 . 0.9300 ?
    C23 H23 . 0.9300 ?
    C24 C25 . 1.506(3) ?
    C24 H24A . 0.9700 ?
    C24 H24B . 0.9700 ?
    C26 C27 . 1.459(3) ?
    C26 H26 . 0.9300 ?
    C27 C28 . 1.381(3) ?
    C27 C32 . 1.386(3) ?
    C28 C29 . 1.384(4) ?
    C28 H28 . 0.9300 ?
    C29 C30 . 1.373(4) ?
    C29 H29 . 0.9300 ?
    C30 C31 . 1.385(4) ?
    C30 C34 . 1.515(4) ?
    C31 C32 . 1.375(3) ?
    C31 H31 . 0.9300 ?
    C32 H32 . 0.9300 ?
    C33 H33A . 0.9600 ?
    C33 H33B . 0.9600 ?
    C33 H33C . 0.9600 ?
    C34 H34A . 0.9600 ?
    C34 H34B . 0.9600 ?
    C34 H34C . 0.9600 ?
loop_
    _geom_angle_atom_site_label_1
    _geom_angle_atom_site_label_2
    _geom_angle_atom_site_label_3
    _geom_angle_site_symmetry_1
    _geom_angle_site_symmetry_3
    _geom_angle
    _geom_angle_publ_flag
    O1 S1 O2 . . 119.33(10) ?
    O1 S1 N1 . . 108.63(10) ?
    O2 S1 N1 . . 104.92(10) ?
    O1 S1 C1 . . 108.15(10) ?
    O2 S1 C1 . . 107.25(10) ?
    N1 S1 C1 . . 108.09(10) ?
    C7 N1 S1 . . 121.38(15) ?
    C7 N1 H1N . . 117.5(17) ?
    S1 N1 H1N . . 110.3(17) ?
    C8 N2 N3 . . 121.0(2) ?
    C8 N2 H2N . . 121.0(18) ?
    N3 N2 H2N . . 117.9(18) ?
    C9 N3 N2 . . 114.1(2) ?
    C2 C1 C6 . . 120.4(2) ?
    C2 C1 S1 . . 120.50(18) ?
    C6 C1 S1 . . 119.12(17) ?
    C3 C2 C1 . . 119.3(2) ?
    C3 C2 H2 . . 120.3 ?
    C1 C2 H2 . . 120.3 ?
    C2 C3 C4 . . 121.3(2) ?
    C2 C3 H3 . . 119.3 ?
    C4 C3 H3 . . 119.3 ?
    C3 C4 C5 . . 118.1(2) ?
    C3 C4 C16 . . 120.8(3) ?
    C5 C4 C16 . . 121.0(3) ?
    C6 C5 C4 . . 121.8(2) ?
    C6 C5 H5 . . 119.1 ?
    C4 C5 H5 . . 119.1 ?
    C5 C6 C1 . . 119.1(2) ?
    C5 C6 H6 . . 120.4 ?
    C1 C6 H6 . . 120.4 ?
    N1 C7 C8 . . 111.69(19) ?
    N1 C7 H7A . . 109.3 ?
    C8 C7 H7A . . 109.3 ?
    N1 C7 H7B . . 109.3 ?
    C8 C7 H7B . . 109.3 ?
    H7A C7 H7B . . 107.9 ?
    O3 C8 N2 . . 124.9(2) ?
    O3 C8 C7 . . 120.0(2) ?
    N2 C8 C7 . . 115.1(2) ?
    N3 C9 C10 . . 122.9(2) ?
    N3 C9 H9 . . 118.6 ?
    C10 C9 H9 . . 118.6 ?
    C11 C10 C15 . . 117.9(2) ?
    C11 C10 C9 . . 118.6(2) ?
    C15 C10 C9 . . 123.5(2) ?
    C12 C11 C10 . . 121.2(2) ?
    C12 C11 H11 . . 119.4 ?
    C10 C11 H11 . . 119.4 ?
    C11 C12 C13 . . 121.3(3) ?
    C11 C12 H12 . . 119.4 ?
    C13 C12 H12 . . 119.4 ?
    C12 C13 C14 . . 117.5(2) ?
    C12 C13 C17 . . 121.2(3) ?
    C14 C13 C17 . . 121.3(3) ?
    C15 C14 C13 . . 122.0(2) ?
    C15 C14 H14 . . 119.0 ?
    C13 C14 H14 . . 119.0 ?
    C14 C15 C10 . . 120.2(2) ?
    C14 C15 H15 . . 119.9 ?
    C10 C15 H15 . . 119.9 ?
    C4 C16 H16A . . 109.5 ?
    C4 C16 H16B . . 109.5 ?
    H16A C16 H16B . . 109.5 ?
    C4 C16 H16C . . 109.5 ?
    H16A C16 H16C . . 109.5 ?
    H16B C16 H16C . . 109.5 ?
    C13 C17 H17A . . 109.5 ?
    C13 C17 H17B . . 109.5 ?
    H17A C17 H17B . . 109.5 ?
    C13 C17 H17C . . 109.5 ?
    H17A C17 H17C . . 109.5 ?
    H17B C17 H17C . . 109.5 ?
    O4 S2 O5 . . 119.00(14) ?
    O4 S2 N4 . . 112.07(14) ?
    O5 S2 N4 . . 104.85(13) ?
    O4 S2 C18 . . 107.17(13) ?
    O5 S2 C18 . . 109.91(14) ?
    N4 S2 C18 . . 102.65(13) ?
    C24 N4 S2 . . 122.13(18) ?
    C24 N4 H4N . . 117(2) ?
    S2 N4 H4N . . 115(2) ?
    C25 N5 N6 . . 120.1(2) ?
    C25 N5 H5N . . 120.8(18) ?
    N6 N5 H5N . . 118.5(18) ?
    C26 N6 N5 . . 115.8(2) ?
    C19 C18 C23 . . 119.4(3) ?
    C19 C18 S2 . . 120.7(2) ?
    C23 C18 S2 . . 119.9(2) ?
    C18 C19 C20 . . 119.5(3) ?
    C18 C19 H19 . . 120.2 ?
    C20 C19 H19 . . 120.2 ?
    C21 C20 C19 . . 122.2(3) ?
    C21 C20 H20 . . 118.9 ?
    C19 C20 H20 . . 118.9 ?
    C20 C21 C22 . . 117.2(3) ?
    C20 C21 C33 . . 121.6(3) ?
    C22 C21 C33 . . 121.2(3) ?
    C23 C22 C21 . . 121.8(3) ?
    C23 C22 H22 . . 119.1 ?
    C21 C22 H22 . . 119.1 ?
    C22 C23 C18 . . 119.7(3) ?
    C22 C23 H23 . . 120.1 ?
    C18 C23 H23 . . 120.1 ?
    N4 C24 C25 . . 108.2(2) ?
    N4 C24 H24A . . 110.1 ?
    C25 C24 H24A . . 110.1 ?
    N4 C24 H24B . . 110.1 ?
    C25 C24 H24B . . 110.1 ?
    H24A C24 H24B . . 108.4 ?
    O6 C25 N5 . . 121.6(2) ?
    O6 C25 C24 . . 122.2(2) ?
    N5 C25 C24 . . 116.2(2) ?
    N6 C26 C27 . . 121.4(2) ?
    N6 C26 H26 . . 119.3 ?
    C27 C26 H26 . . 119.3 ?
    C28 C27 C32 . . 118.1(2) ?
    C28 C27 C26 . . 119.6(2) ?
    C32 C27 C26 . . 122.3(2) ?
    C27 C28 C29 . . 120.7(2) ?
    C27 C28 H28 . . 119.7 ?
    C29 C28 H28 . . 119.7 ?
    C30 C29 C28 . . 121.3(2) ?
    C30 C29 H29 . . 119.4 ?
    C28 C29 H29 . . 119.4 ?
    C29 C30 C31 . . 117.9(2) ?
    C29 C30 C34 . . 121.2(3) ?
    C31 C30 C34 . . 120.8(3) ?
    C32 C31 C30 . . 121.2(3) ?
    C32 C31 H31 . . 119.4 ?
    C30 C31 H31 . . 119.4 ?
    C31 C32 C27 . . 120.7(2) ?
    C31 C32 H32 . . 119.6 ?
    C27 C32 H32 . . 119.6 ?
    C21 C33 H33A . . 109.5 ?
    C21 C33 H33B . . 109.5 ?
    H33A C33 H33B . . 109.5 ?
    C21 C33 H33C . . 109.5 ?
    H33A C33 H33C . . 109.5 ?
    H33B C33 H33C . . 109.5 ?
    C30 C34 H34A . . 109.5 ?
    C30 C34 H34B . . 109.5 ?
    H34A C34 H34B . . 109.5 ?
    C30 C34 H34C . . 109.5 ?
    H34A C34 H34C . . 109.5 ?
    H34B C34 H34C . . 109.5 ?
loop_
    _geom_torsion_atom_site_label_1
    _geom_torsion_atom_site_label_2
    _geom_torsion_atom_site_label_3
    _geom_torsion_atom_site_label_4
    _geom_torsion_site_symmetry_1
    _geom_torsion_site_symmetry_2
    _geom_torsion_site_symmetry_3
    _geom_torsion_site_symmetry_4
    _geom_torsion
    _geom_torsion_publ_flag
    O1 S1 N1 C7 . . . . 49.8(2) ?
    O2 S1 N1 C7 . . . . 178.47(18) ?
    C1 S1 N1 C7 . . . . -67.3(2) ?
    C8 N2 N3 C9 . . . . 178.9(2) ?
    O1 S1 C1 C2 . . . . -9.3(2) ?
    O2 S1 C1 C2 . . . . -139.20(19) ?
    N1 S1 C1 C2 . . . . 108.2(2) ?
    O1 S1 C1 C6 . . . . 170.28(18) ?
    O2 S1 C1 C6 . . . . 40.4(2) ?
    N1 S1 C1 C6 . . . . -72.3(2) ?
    C6 C1 C2 C3 . . . . -1.4(4) ?
    S1 C1 C2 C3 . . . . 178.15(18) ?
    C1 C2 C3 C4 . . . . 1.4(4) ?
    C2 C3 C4 C5 . . . . -0.4(4) ?
    C2 C3 C4 C16 . . . . -179.3(3) ?
    C3 C4 C5 C6 . . . . -0.6(4) ?
    C16 C4 C5 C6 . . . . 178.3(3) ?
    C4 C5 C6 C1 . . . . 0.5(4) ?
    C2 C1 C6 C5 . . . . 0.5(3) ?
    S1 C1 C6 C5 . . . . -179.10(18) ?
    S1 N1 C7 C8 . . . . -151.08(17) ?
    N3 N2 C8 O3 . . . . 5.1(4) ?
    N3 N2 C8 C7 . . . . -175.06(19) ?
    N1 C7 C8 O3 . . . . -150.8(2) ?
    N1 C7 C8 N2 . . . . 29.3(3) ?
    N2 N3 C9 C10 . . . . -177.2(2) ?
    N3 C9 C10 C11 . . . . -179.8(2) ?
    N3 C9 C10 C15 . . . . 1.2(4) ?
    C15 C10 C11 C12 . . . . -0.3(4) ?
    C9 C10 C11 C12 . . . . -179.3(2) ?
    C10 C11 C12 C13 . . . . -0.2(4) ?
    C11 C12 C13 C14 . . . . 0.4(4) ?
    C11 C12 C13 C17 . . . . -179.7(3) ?
    C12 C13 C14 C15 . . . . -0.2(4) ?
    C17 C13 C14 C15 . . . . 180.0(3) ?
    C13 C14 C15 C10 . . . . -0.3(4) ?
    C11 C10 C15 C14 . . . . 0.5(4) ?
    C9 C10 C15 C14 . . . . 179.5(2) ?
    O4 S2 N4 C24 . . . . -47.0(3) ?
    O5 S2 N4 C24 . . . . -177.4(2) ?
    C18 S2 N4 C24 . . . . 67.7(3) ?
    C25 N5 N6 C26 . . . . -171.7(2) ?
    O4 S2 C18 C19 . . . . 3.5(3) ?
    O5 S2 C18 C19 . . . . 134.1(2) ?
    N4 S2 C18 C19 . . . . -114.7(2) ?
    O4 S2 C18 C23 . . . . -178.6(2) ?
    O5 S2 C18 C23 . . . . -47.9(3) ?
    N4 S2 C18 C23 . . . . 63.2(2) ?
    C23 C18 C19 C20 . . . . 0.6(4) ?
    S2 C18 C19 C20 . . . . 178.6(2) ?
    C18 C19 C20 C21 . . . . 0.2(5) ?
    C19 C20 C21 C22 . . . . -0.9(5) ?
    C19 C20 C21 C33 . . . . 179.6(3) ?
    C20 C21 C22 C23 . . . . 1.0(5) ?
    C33 C21 C22 C23 . . . . -179.6(3) ?
    C21 C22 C23 C18 . . . . -0.2(5) ?
    C19 C18 C23 C22 . . . . -0.6(4) ?
    S2 C18 C23 C22 . . . . -178.6(2) ?
    S2 N4 C24 C25 . . . . -156.3(2) ?
    N6 N5 C25 O6 . . . . 176.7(2) ?
    N6 N5 C25 C24 . . . . -3.6(3) ?
    N4 C24 C25 O6 . . . . -3.1(3) ?
    N4 C24 C25 N5 . . . . 177.2(2) ?
    N5 N6 C26 C27 . . . . -179.9(2) ?
    N6 C26 C27 C28 . . . . 176.4(2) ?
    N6 C26 C27 C32 . . . . -4.7(4) ?
    C32 C27 C28 C29 . . . . 3.0(4) ?
    C26 C27 C28 C29 . . . . -178.1(2) ?
    C27 C28 C29 C30 . . . . -1.2(4) ?
    C28 C29 C30 C31 . . . . -1.5(4) ?
    C28 C29 C30 C34 . . . . 179.7(3) ?
    C29 C30 C31 C32 . . . . 2.4(4) ?
    C34 C30 C31 C32 . . . . -178.7(3) ?
    C30 C31 C32 C27 . . . . -0.6(4) ?
    C28 C27 C32 C31 . . . . -2.0(4) ?
    C26 C27 C32 C31 . . . . 179.0(2) ?
loop_
    _geom_hbond_atom_site_label_D
    _geom_hbond_atom_site_label_H
    _geom_hbond_atom_site_label_A
    _geom_hbond_site_symmetry_A
    _geom_hbond_distance_DH
    _geom_hbond_distance_HA
    _geom_hbond_distance_DA
    _geom_hbond_angle_DHA
    N1 H1N O2 2_655 0.84(2) 2.132(18) 2.947(2) 162(2)
    N2 H2N O6 1_554 0.85(2) 2.210(17) 3.047(3) 169(2)
    N4 H4N O2 1_556 0.83(2) 2.18(2) 2.965(3) 157(3)
    N5 H5N O3 2_556 0.86(2) 1.960(17) 2.809(3) 169(3)
    C6 H6 O6 2_656 0.93 2.55 3.305(3) 139
    C7 H7A O5 2_656 0.97 2.51 3.256(3) 133
    C19 H19 O4 2_656 0.93 2.57 3.212(4) 127
    C14 H14 Cg1 1_465 0.93 2.91 3.832(3) 171
    C29 H29 Cg3 2_556 0.93 2.84 3.753(4) 167
data_global
_journal_date_recd_electronic     2015-05-04
_journal_date_accepted     2015-05-15
_journal_name_full     'Acta Crystallographica, Section E'
_journal_year     2015
_journal_volume     71
_journal_issue      6
_journal_page_first     730
_journal_page_last     733
_journal_paper_category     GO
_journal_paper_doi     10.1107/S2056989015009330
_journal_coeditor_code     SU5131
_publ_contact_author     'Prof. B. Thimme Gowda'
_publ_contact_author_email     gowdabt@yahoo.com
_publ_contact_author_fax     '91 080 22961001'
_publ_contact_author_phone     '91 080 23396008'
_publ_section_title
;\
Crystal structure of
(<i>E</i>)-<i>N</i>-{2-[2-(4-methylbenzylidene)hydrazin-1-yl]-2-oxoethyl}-\
<i>p</i>-toluenesulfonamide
;
loop_
    _publ_author_name
    _publ_author_address
    'H. Purandara'
;
Department of Chemistry
Mangalore University
Mangalagangotri 574 199
Mangalore, India
;
    'Sabine Foro'
;
Institute of Materials Science
Darmstadt University of Technology
Alarich-Weiss-Strasse 2
D-64287 Darmstadt, Germany
;
    'B. Thimme Gowda'
;
Department of Chemistry
Mangalore University
Mangalagangotri 574 199
Mangalore, India
Bangalore University
Jnanabharati, Bangalore 560 056, India
;
_publ_section_synopsis
;
The title compound, an arylsulfonyl glycinyl aryl hydrazone Schiff base,
crystallizes with two independent molecules in the asymmetric unit. In the
crystal, a series of N---H...O and C---H...O hydrogen bonds and C---H...\p and
slipped parallel \p--\p interactions link the molecules, forming a
three-dimensional structure.
;
