# Supplementary material for: Crystal structure of (E)-N-{2-[2-(4-methyl­benzyl­idene)hydrazin-1-yl]-2-oxoeth­yl}-p-toluene­sulfonamide
Source: Acta Crystallogr E Crystallogr Commun. 2015 May 30;71(Pt 6):730–3. doi: 10.1107/S2056989015009330 (PMC4459384; doi:10.1107/S2056989015009330)
Supplement: Supplementary file 2 [file e-71-00730-Isup2.hkl]

# 
# h,k,l, Fc-squared, Fo-squared, sigma(Fo-squared) and status flag 
# 
data_I
_shelx_title ' GSH5 P-1' 
_shelx_refln_list_code          4 
_shelx_F_calc_maximum      204.70 
_exptl_crystal_F_000       728.00 
_reflns_d_resolution_high  0.8300 
 
loop_ 
 _symmetry_equiv_pos_as_xyz 
 'x, y, z' 
 '-x, -y, -z' 
 
_cell_length_a    11.2595 
_cell_length_b    11.2697 
_cell_length_c    14.5380 
_cell_angle_alpha  70.562 
_cell_angle_beta   87.330 
_cell_angle_gamma  82.262 
 
_shelx_F_squared_multiplier     1.000 
 
loop_ 
 _refln_index_h 
 _refln_index_k 
 _refln_index_l 
 _refln_F_squared_calc 
 _refln_F_squared_meas 
 _refln_F_squared_sigma 
 _refln_observed_status 
   2   0   0    15033.32    14069.87    133.84 o 
   3   0   0       20.54       20.70      1.02 o 
   4   0   0      990.26      959.07      8.48 o 
   5   0   0        8.09       18.42      1.16 o 
   6   0   0      148.93      134.82      2.16 o 
   7   0   0       31.21       22.05      1.53 o 
   8   0   0      136.85      137.57      3.85 o 
   9   0   0      372.56      368.96      4.34 o 
  10   0   0      423.14      451.51      7.87 o 
  11   0   0        0.84       -0.63      2.77 o 
  12   0   0        0.44       -1.36      3.76 o 
  13   0   0      119.86      113.52     16.37 o 
 -13   1   0       87.56       90.72     13.04 o 
 -12   1   0      235.10      265.95     15.24 o 
 -11   1   0       12.18       12.11      3.00 o 
 -10   1   0      775.84      830.30     16.50 o 
  -9   1   0      323.14      337.70      5.17 o 
  -8   1   0      118.54      113.69      5.70 o 
  -7   1   0      254.63      262.62      4.82 o 
  -6   1   0      158.45      155.25      2.94 o 
  -5   1   0       51.15       58.21      1.43 o 
  -4   1   0      188.84      208.35      2.33 o 
  -3   1   0     2294.04     2129.67     21.99 o 
  -2   1   0     2543.09     2432.53     18.08 o 
  -1   1   0       18.09       18.48      0.88 o 
   2   1   0      113.00      128.42      2.08 o 
   3   1   0     1714.98     1718.68     14.24 o 
   4   1   0      305.54      289.68      3.28 o 
   5   1   0      458.76      479.52      3.81 o 
   6   1   0      949.20      900.78     17.01 o 
   7   1   0       70.50       67.75      2.24 o 
   8   1   0       13.57       15.19      1.87 o 
   9   1   0      175.37      182.53      3.77 o 
  10   1   0      100.20      101.79      5.37 o 
  11   1   0      268.87      278.57      5.10 o 
  12   1   0      145.37      173.90      5.99 o 
  13   1   0       31.09       39.53      4.57 o 
 -13   2   0       50.84       71.03      7.82 o 
 -12   2   0       94.10       89.87     22.92 o 
 -11   2   0      171.24      202.34      6.40 o 
 -10   2   0      191.14      181.62      5.77 o 
  -9   2   0       75.40       78.33      3.42 o 
  -8   2   0       53.15       61.81      3.40 o 
  -7   2   0        2.17        3.52      1.87 o 
  -6   2   0      238.88      221.59     11.92 o 
  -5   2   0       86.93      119.94      3.40 o 
  -4   2   0        4.17        7.60      0.57 o 
  -3   2   0     6131.32     5950.08     17.98 o 
  -2   2   0       61.25       45.78      1.01 o 
  -1   2   0     5220.38     4924.58      9.25 o 
   0   2   0     1519.78     1499.24      5.22 o 
   1   2   0     2902.35     2851.75     22.76 o 
   2   2   0    10975.09    10845.43     88.10 o 
   3   2   0     4079.93     3880.34     20.37 o 
   4   2   0     2615.94     2493.27     19.56 o 
   5   2   0      108.86      139.17      3.25 o 
   6   2   0      548.79      627.02      7.01 o 
   7   2   0      111.66      118.27      2.45 o 
   8   2   0        2.94        4.11      2.31 o 
   9   2   0        1.79        2.31      2.42 o 
  10   2   0       26.15       20.77      2.54 o 
  11   2   0      244.78      244.24      7.24 o 
  12   2   0       67.98       69.86      4.43 o 
  13   2   0        2.96       -2.81      4.51 o 
 -12   3   0        8.70       12.50      5.41 o 
 -11   3   0      193.02      185.38     11.20 o 
 -10   3   0       31.83       32.44      5.21 o 
  -9   3   0      380.14      398.87      7.56 o 
  -8   3   0       17.81       16.59      3.39 o 
  -7   3   0       92.89       83.80     11.20 o 
  -6   3   0      223.42      218.41      3.22 o 
  -5   3   0      900.64      965.86     34.56 o 
  -4   3   0      219.13      252.20      3.32 o 
  -3   3   0     2067.55     2089.30      7.49 o 
  -2   3   0      852.89      801.37      4.76 o 
  -1   3   0      159.22      177.33      5.04 o 
   0   3   0      584.71      578.60     17.62 o 
   1   3   0     1247.79     1149.09     17.74 o 
   2   3   0      102.93       73.97      2.55 o 
   3   3   0     1029.09     1026.28      8.52 o 
   4   3   0        0.14        2.06      1.27 o 
   5   3   0      449.16      482.73      7.31 o 
   6   3   0      226.91      198.61      3.73 o 
   7   3   0      703.09      749.61     16.89 o 
   8   3   0      279.50      312.91      5.25 o 
   9   3   0        3.56        1.67      4.12 o 
  10   3   0       82.57       82.06      4.01 o 
  11   3   0       60.22       66.89      5.75 o 
  12   3   0        0.25        2.66      3.31 o 
  13   3   0        4.63       -3.78      3.78 o 
 -12   4   0        6.54       -6.04      6.78 o 
 -11   4   0       24.39       32.55      6.35 o 
 -10   4   0      127.72      107.69      8.09 o 
  -9   4   0       66.63       73.56      7.00 o 
  -8   4   0      130.79      150.23      6.44 o 
  -7   4   0      153.66      152.90      4.89 o 
  -6   4   0       31.44       34.35      1.98 o 
  -5   4   0     1255.23     1242.85     21.74 o 
  -4   4   0     1859.18     1872.28     24.67 o 
  -3   4   0      142.44      158.96      2.45 o 
  -2   4   0     3241.08     3388.43     11.14 o 
  -1   4   0      423.75      373.91      3.90 o 
   0   4   0        0.67        0.61      0.90 o 
   1   4   0      483.81      573.77     15.47 o 
   2   4   0      708.04      802.62      7.38 o 
   3   4   0       16.84       14.51      2.00 o 
   4   4   0      126.15      120.25      4.09 o 
   5   4   0     1191.60     1460.67     13.72 o 
   6   4   0      120.04      103.75      4.63 o 
   7   4   0        5.38        8.76      2.13 o 
   8   4   0       20.26       17.06      3.12 o 
   9   4   0       13.82       18.26      4.50 o 
  10   4   0       21.91       26.49      4.83 o 
  11   4   0        3.62        6.61      5.00 o 
  12   4   0        6.15        2.70      4.99 o 
  13   4   0        4.19       -0.58      3.38 o 
 -11   5   0        0.62       -5.73      5.73 o 
 -10   5   0      107.01       94.68      7.92 o 
  -9   5   0       22.80       16.06      6.17 o 
  -8   5   0       19.78       26.01      5.46 o 
  -7   5   0       62.25       59.58      6.53 o 
  -6   5   0       64.85       49.32      3.16 o 
  -5   5   0      125.81      123.15      5.12 o 
  -4   5   0     1460.50     1487.67     15.94 o 
  -3   5   0       50.22       61.50      2.06 o 
  -2   5   0      494.10      439.50      4.81 o 
  -1   5   0      882.06      969.82     17.19 o 
   0   5   0        4.28        5.36      1.53 o 
   1   5   0       37.73       32.18      1.35 o 
   2   5   0        2.14        7.60      1.47 o 
   3   5   0        0.27       -1.36      2.10 o 
   4   5   0      146.62      168.64      4.93 o 
   5   5   0      708.51      793.14     10.09 o 
   6   5   0      152.56      181.94      5.99 o 
   7   5   0       85.26       84.41      5.28 o 
   8   5   0       96.58       90.53      5.65 o 
   9   5   0       69.33       60.74      5.13 o 
  10   5   0       26.93       28.35      5.11 o 
  11   5   0       32.17       22.51      5.76 o 
  12   5   0        4.17        8.11      5.84 o 
  13   5   0       37.27       21.73      5.71 o 
 -11   6   0        6.96       -6.61      7.39 o 
 -10   6   0        8.37       17.10      7.17 o 
  -9   6   0       67.47       59.34      7.39 o 
  -8   6   0      223.30      229.77      9.75 o 
  -7   6   0      404.72      376.21     10.77 o 
  -6   6   0      137.92      125.23      7.59 o 
  -5   6   0      345.30      349.16      5.79 o 
  -4   6   0       89.73       89.19      3.62 o 
  -3   6   0       10.69       11.16      2.73 o 
  -2   6   0      176.44      186.38      5.05 o 
  -1   6   0       51.59       47.97      3.30 o 
   0   6   0      276.48      286.11      3.47 o 
   1   6   0       32.45       35.76      3.73 o 
   2   6   0       17.07       17.81      2.81 o 
   3   6   0      477.28      515.11      5.58 o 
   4   6   0        0.02        1.02      2.35 o 
   5   6   0      240.27      265.16      6.60 o 
   6   6   0       45.11       41.08      4.01 o 
   7   6   0        2.89        1.93      3.67 o 
   8   6   0        0.01        1.39      4.05 o 
   9   6   0        1.44        1.79      4.32 o 
  10   6   0        0.84       -2.74      5.06 o 
  11   6   0        1.47        0.21      4.75 o 
  12   6   0       20.23       15.42      5.12 o 
 -10   7   0        0.02        7.50      6.83 o 
  -9   7   0        0.44       -6.07      6.21 o 
  -8   7   0        3.64        9.35      6.81 o 
  -7   7   0        3.25       -5.29      6.18 o 
  -6   7   0       12.05        6.70      6.42 o 
  -5   7   0       66.76       59.12     11.86 o 
  -4   7   0      145.98      143.39      7.96 o 
  -3   7   0       74.23       76.56      4.55 o 
  -2   7   0        8.29        4.78      3.10 o 
  -1   7   0        7.47        6.83      3.20 o 
   0   7   0      138.72      121.73      4.76 o 
   1   7   0        0.29        1.09      1.50 o 
   2   7   0        0.60       -0.54      1.62 o 
   3   7   0      195.31      230.98      4.19 o 
   4   7   0       41.12       40.12      2.57 o 
   5   7   0      239.32      215.18      6.39 o 
   6   7   0       27.29       31.46      4.16 o 
   7   7   0       20.78       24.76      4.47 o 
   8   7   0      366.73      394.14      9.82 o 
   9   7   0      161.40      172.69      7.52 o 
  10   7   0      129.82      133.58      7.45 o 
  11   7   0        5.41       12.10      5.52 o 
  12   7   0        0.55       -2.61      6.10 o 
  -9   8   0        0.01       -5.11      7.03 o 
  -8   8   0        0.03        8.39      7.50 o 
  -7   8   0        2.27       -3.40      6.05 o 
  -6   8   0      339.37      360.28     12.20 o 
  -5   8   0       20.11        3.83      5.65 o 
  -4   8   0       93.90       97.96      4.40 o 
  -3   8   0      730.19      745.91     11.25 o 
  -2   8   0      279.99      273.80      7.37 o 
  -1   8   0      359.21      326.52      7.90 o 
   0   8   0       88.69       82.08      4.70 o 
   1   8   0        0.05        0.16      3.26 o 
   2   8   0       76.91       77.94      2.88 o 
   3   8   0      118.61      111.42      5.41 o 
   4   8   0       56.76       49.29      2.91 o 
   5   8   0       34.40       33.18      2.84 o 
   6   8   0       13.76       14.11      2.88 o 
   7   8   0      304.46      323.52      8.82 o 
   8   8   0        5.50        3.91      4.35 o 
   9   8   0        8.87       14.32      4.97 o 
  10   8   0        1.21       10.48      5.74 o 
  11   8   0       16.45       22.92      5.58 o 
  -8   9   0        6.71        7.73      8.64 o 
  -7   9   0       63.24       48.94      8.56 o 
  -6   9   0       35.58       52.12      7.89 o 
  -5   9   0        0.69       -4.38      6.46 o 
  -4   9   0        7.16       17.28      3.49 o 
  -3   9   0      114.74      103.60      5.77 o 
  -2   9   0       27.09       28.45      4.35 o 
  -1   9   0       61.68       59.68      5.04 o 
   0   9   0      127.75      133.59      6.19 o 
   1   9   0       87.42       95.58      5.57 o 
   2   9   0       17.20       14.53      3.94 o 
   3   9   0        2.81        5.14      2.39 o 
   4   9   0       18.98       20.44      2.75 o 
   5   9   0      103.46      110.74      4.21 o 
   6   9   0      218.25      222.26     14.56 o 
   7   9   0      328.66      359.23     18.09 o 
   8   9   0       11.96        9.53      3.07 o 
   9   9   0        0.55        6.11      5.11 o 
  10   9   0       56.29       62.74      8.13 o 
  -7  10   0        6.76       -7.47      7.92 o 
  -6  10   0        3.75       17.98      7.83 o 
  -5  10   0       40.90       31.44      7.09 o 
  -4  10   0       65.43       71.78      8.46 o 
  -3  10   0       66.79       68.13     10.36 o 
  -2  10   0        8.29       10.23      4.18 o 
  -1  10   0      135.38      124.48      6.07 o 
   0  10   0       18.49       15.56      4.11 o 
   1  10   0      631.61      595.61     11.53 o 
   2  10   0        2.15        0.17      4.14 o 
   3  10   0      505.18      534.02     11.55 o 
   4  10   0       58.26       56.72      6.24 o 
   5  10   0      237.71      229.94      5.50 o 
   6  10   0      144.97      128.87      4.71 o 
   7  10   0       46.28       52.31      3.97 o 
   8  10   0       36.83       49.93      8.09 o 
   9  10   0        9.01       21.63     10.00 o 
  -5  11   0       16.79       10.49      8.88 o 
  -4  11   0        7.65       12.15      8.05 o 
  -3  11   0        0.79       -4.05      4.05 o 
  -2  11   0       24.32       38.72      5.42 o 
  -1  11   0       48.29       49.04      5.23 o 
   0  11   0       44.53       35.82      5.22 o 
   1  11   0       50.00       45.70      5.70 o 
   2  11   0       45.81       47.18      5.69 o 
   3  11   0       60.77       54.19      6.35 o 
   4  11   0       76.82       79.88      6.52 o 
   5  11   0        8.41       18.46      5.66 o 
   6  11   0       12.99        8.24      5.94 o 
   7  11   0       43.45       34.45      5.40 o 
   8  11   0       43.95       29.24      4.98 o 
  -3  12   0       14.83       37.51      9.00 o 
  -2  12   0       32.33       35.09      5.03 o 
  -1  12   0        0.15        1.71      4.65 o 
   0  12   0      151.06      147.72      7.57 o 
   1  12   0       21.97       13.13      4.60 o 
   2  12   0       11.39       10.22      5.57 o 
   3  12   0       13.49        2.55      5.59 o 
   4  12   0       29.82       20.58      5.89 o 
   5  12   0       41.69       44.65      6.82 o 
   6  12   0       65.48      115.63      7.95 o 
  -5 -12   1        0.01       -4.67      4.83 o 
  -4 -12   1        3.46        7.98      4.58 o 
  -3 -12   1        0.38        1.63      5.36 o 
  -1 -12   1       13.12        2.44      4.42 o 
   0 -12   1        0.64       -0.48      5.18 o 
   1 -12   1       15.17       29.42      6.05 o 
   2 -12   1        4.44        1.65      5.69 o 
  -7 -11   1       58.96       67.60      4.35 o 
  -6 -11   1       44.70       43.07      3.58 o 
  -5 -11   1       43.36       32.49      5.03 o 
  -4 -11   1       72.79       65.52      6.34 o 
  -3 -11   1        1.29        3.86      4.47 o 
  -2 -11   1       68.28       70.64      6.08 o 
  -1 -11   1      131.19      121.89      6.96 o 
   0 -11   1       19.75       25.20      5.15 o 
   1 -11   1       34.95       44.59      5.91 o 
   2 -11   1        8.56        9.56      4.54 o 
   3 -11   1        0.10        5.19      5.07 o 
   4 -11   1        1.42       19.92      9.06 o 
  -9 -10   1       19.89        5.72     10.51 o 
  -8 -10   1        6.85        1.30      3.22 o 
  -7 -10   1        1.65       -0.40      3.29 o 
  -6 -10   1       16.92       14.73      7.13 o 
  -5 -10   1        9.07        5.88      4.57 o 
  -4 -10   1       98.15       93.92      6.64 o 
  -3 -10   1        3.96       -2.26      4.94 o 
  -2 -10   1       40.48       39.50      5.54 o 
  -1 -10   1        8.42        6.64      4.54 o 
   0 -10   1        1.01       -4.29      4.29 o 
   1 -10   1        0.20       -2.84      3.59 o 
   2 -10   1        0.44        6.91      4.46 o 
   3 -10   1       41.31       44.18      5.20 o 
   4 -10   1        3.83        7.82      6.14 o 
   5 -10   1       22.97       15.51      7.65 o 
   6 -10   1       25.33       29.43      7.53 o 
 -10  -9   1        5.86       18.31     15.14 o 
  -9  -9   1       10.71        8.96      6.45 o 
  -8  -9   1        0.80       -0.41      4.43 o 
  -7  -9   1       11.54        7.41      2.99 o 
  -6  -9   1        0.71       -1.90      2.86 o 
  -5  -9   1        0.35       -1.21      2.57 o 
  -4  -9   1        6.17        6.88      4.30 o 
  -3  -9   1       23.63       22.77      2.74 o 
  -2  -9   1       44.66       39.77      4.67 o 
  -1  -9   1        2.58        5.30      4.43 o 
   0  -9   1      595.45      591.08     11.09 o 
   1  -9   1        4.21        7.78      4.33 o 
   2  -9   1        3.71       12.12      4.27 o 
   3  -9   1       18.00       12.87      4.07 o 
   4  -9   1       51.59       61.99      4.23 o 
   5  -9   1       55.90       61.60      8.38 o 
   6  -9   1      121.97      137.89      9.48 o 
   7  -9   1       46.01       54.96      8.57 o 
   8  -9   1       18.43       -7.86      8.95 o 
 -11  -8   1       14.55        7.30      4.56 o 
 -10  -8   1        0.46       -3.99      3.99 o 
  -9  -8   1        7.16        6.31      3.06 o 
  -8  -8   1       15.62       13.27      2.98 o 
  -7  -8   1       27.60       32.28      5.65 o 
  -6  -8   1       70.81       71.43      3.61 o 
  -5  -8   1      166.10      151.68      4.39 o 
  -4  -8   1      555.25      527.79     22.27 o 
  -3  -8   1       31.26       29.20      2.51 o 
  -2  -8   1       71.66       70.82      2.89 o 
  -1  -8   1       45.18       49.86      4.34 o 
   0  -8   1        4.06       -0.40      3.91 o 
   1  -8   1      513.96      494.07      9.59 o 
   2  -8   1       43.11       40.94      4.64 o 
   3  -8   1      142.36      118.28      5.73 o 
   4  -8   1      130.02      132.18      4.94 o 
   5  -8   1      144.57      169.42      5.44 o 
   6  -8   1       61.82       72.68      7.60 o 
   7  -8   1        0.24        2.50      6.89 o 
   8  -8   1       23.83       18.92      6.86 o 
   9  -8   1       13.90       20.57      7.98 o 
 -11  -7   1      114.90      102.43      7.53 o 
 -10  -7   1        2.33       -1.18      5.24 o 
  -9  -7   1        1.76        4.10      4.61 o 
  -8  -7   1       17.46       16.46      4.87 o 
  -7  -7   1       41.64       39.95      3.34 o 
  -6  -7   1      190.46      189.33      5.15 o 
  -5  -7   1       90.02       85.87      3.53 o 
  -4  -7   1      329.96      335.16      5.23 o 
  -3  -7   1       57.04       52.31      2.66 o 
  -2  -7   1       30.17       23.81      2.17 o 
  -1  -7   1        9.03        4.34      1.69 o 
   0  -7   1       45.04       36.79      4.09 o 
   1  -7   1      624.43      606.36      9.67 o 
   2  -7   1     1149.00     1148.24     13.12 o 
   3  -7   1      599.84      594.54      9.81 o 
   4  -7   1      277.30      274.53     10.02 o 
   5  -7   1      628.19      644.12      8.36 o 
   6  -7   1       56.35       51.32      6.68 o 
   7  -7   1        7.34        9.24      6.50 o 
   8  -7   1      118.86      125.95      8.55 o 
   9  -7   1       48.88       53.28      8.08 o 
  10  -7   1       13.16       10.64      7.10 o 
 -12  -6   1       82.61       66.44      6.86 o 
 -11  -6   1      202.00      178.43      7.99 o 
 -10  -6   1       53.91       43.22      5.95 o 
  -9  -6   1       52.06       55.29      5.49 o 
  -8  -6   1        1.18        2.64      4.27 o 
  -7  -6   1      130.29      140.76      6.29 o 
  -6  -6   1        5.40        4.91      3.63 o 
  -5  -6   1      593.44      666.89      8.01 o 
  -4  -6   1        0.08        1.01      1.99 o 
  -3  -6   1       17.63       17.15      2.10 o 
  -2  -6   1       12.02       15.51      1.85 o 
  -1  -6   1      111.46      121.99      2.75 o 
   0  -6   1        2.57        2.38      1.36 o 
   1  -6   1       44.22       42.67      3.59 o 
   2  -6   1      151.61      143.68      4.99 o 
   3  -6   1        0.05        3.56      2.85 o 
   4  -6   1        1.76        1.44      2.71 o 
   5  -6   1       17.37       19.27      3.06 o 
   6  -6   1       78.73       71.86     11.24 o 
   7  -6   1      295.51      297.85     10.15 o 
   8  -6   1      335.27      363.77     11.61 o 
   9  -6   1        1.11       -4.16      5.45 o 
  10  -6   1       28.28       35.12      7.24 o 
 -12  -5   1      103.54       89.73      7.27 o 
 -11  -5   1      233.05      221.15      8.82 o 
 -10  -5   1      478.93      448.32     10.68 o 
  -9  -5   1      272.11      288.64      8.72 o 
  -8  -5   1       41.77       52.54      5.06 o 
  -7  -5   1      312.71      352.42      8.18 o 
  -6  -5   1      405.96      396.90      8.06 o 
  -5  -5   1        7.45        2.73      2.85 o 
  -4  -5   1        0.55        0.88      1.86 o 
  -3  -5   1       70.44      110.19      2.79 o 
  -2  -5   1       22.20       10.67      1.70 o 
  -1  -5   1      288.55      265.26      3.48 o 
   0  -5   1      282.85      306.31      7.70 o 
   1  -5   1      334.72      365.82      8.51 o 
   2  -5   1       35.65       37.32      3.09 o 
   3  -5   1        6.62        2.02      2.37 o 
   4  -5   1      668.27      619.98      6.74 o 
   5  -5   1      877.90      835.91     15.99 o 
   6  -5   1      563.81      539.84      8.17 o 
   7  -5   1      192.54      184.60      8.20 o 
   8  -5   1      117.13      121.13      7.31 o 
   9  -5   1        7.83       -1.76      5.66 o 
  10  -5   1        3.67       10.49      6.41 o 
  11  -5   1       99.85       95.70      8.42 o 
 -13  -4   1       57.34       58.76      6.93 o 
 -12  -4   1       96.99       96.25      6.86 o 
 -11  -4   1        3.54        2.17      5.03 o 
 -10  -4   1       16.60       14.78      4.45 o 
  -9  -4   1      774.80      745.70     12.26 o 
  -8  -4   1      854.72      847.22     12.14 o 
  -7  -4   1       26.96       28.72      3.93 o 
  -6  -4   1     1226.26     1226.21      7.98 o 
  -5  -4   1       27.32       33.81      1.78 o 
  -4  -4   1     1696.52     1727.48     13.13 o 
  -3  -4   1      935.02      998.45      6.57 o 
  -2  -4   1      353.74      388.68      8.93 o 
  -1  -4   1      742.38      760.57      5.81 o 
   0  -4   1     2186.88     2201.34     26.11 o 
   1  -4   1     1616.76     1558.42     13.72 o 
   2  -4   1     3075.55     3169.61     16.01 o 
   3  -4   1     2503.65     2636.87     14.91 o 
   4  -4   1     1839.77     1922.63      8.75 o 
   5  -4   1      360.26      359.02      4.72 o 
   6  -4   1        6.49        7.51      1.99 o 
   7  -4   1       27.32       21.28      3.80 o 
   8  -4   1       15.40        9.73      3.09 o 
   9  -4   1       28.56       30.74      4.29 o 
  10  -4   1       10.05        9.45      5.69 o 
  11  -4   1       36.22       45.41      5.84 o 
  12  -4   1       10.26       26.93      7.76 o 
 -13  -3   1       15.33       13.96      4.14 o 
 -12  -3   1       46.03       48.83      3.98 o 
 -11  -3   1       12.45        8.72      4.30 o 
 -10  -3   1      414.25      394.25      9.58 o 
  -9  -3   1      865.59      852.45     12.71 o 
  -8  -3   1     1975.42     1973.36     18.65 o 
  -7  -3   1      616.89      603.86      6.22 o 
  -6  -3   1     3400.34     3479.47     28.12 o 
  -5  -3   1     2851.18     2933.58     49.16 o 
  -4  -3   1        0.06        1.50      1.13 o 
  -3  -3   1      259.86      280.53      4.93 o 
  -2  -3   1       20.15       12.78      1.23 o 
  -1  -3   1     1280.06     1199.49      5.71 o 
   0  -3   1     1506.11     1538.29     27.00 o 
   1  -3   1    14580.58    13707.01    113.11 o 
   2  -3   1      157.83      181.48      2.85 o 
   3  -3   1     1068.41     1295.67      9.42 o 
   4  -3   1      894.14      927.71      5.68 o 
   5  -3   1      760.87      737.78      7.06 o 
   6  -3   1       41.87       39.08      2.00 o 
   7  -3   1       22.04       18.29      1.87 o 
   8  -3   1      470.70      467.21     19.29 o 
   9  -3   1        7.80        1.35      3.56 o 
  10  -3   1      519.60      518.50      8.88 o 
  11  -3   1        1.90        6.31      4.74 o 
  12  -3   1       19.79       21.47      5.03 o 
 -12  -2   1        2.67        0.26      3.12 o 
 -11  -2   1      297.65      304.22      6.49 o 
 -10  -2   1      163.77      163.59      4.62 o 
  -9  -2   1      643.22      649.41      7.49 o 
  -8  -2   1      248.91      267.05      4.72 o 
  -7  -2   1        7.91        4.89      1.85 o 
  -6  -2   1     2314.76     2270.21     55.72 o 
  -5  -2   1     2438.50     2461.89     20.52 o 
  -4  -2   1      215.63      234.99      2.90 o 
  -3  -2   1     2157.87     2332.22     19.76 o 
  -2  -2   1     1013.04     1225.13      7.91 o 
  -1  -2   1     5769.42     5747.91     12.33 o 
   0  -2   1        1.49        9.58      4.04 o 
   1  -2   1    13782.76    13030.79     76.15 o 
   2  -2   1     5698.93     5715.68     12.32 o 
   3  -2   1      852.04      837.24     10.49 o 
   4  -2   1      115.71      110.96      6.72 o 
   5  -2   1      366.69      333.52     17.15 o 
   6  -2   1     1769.48     1762.47     13.60 o 
   7  -2   1       12.07       12.44      1.74 o 
   8  -2   1      183.47      186.44      5.00 o 
   9  -2   1      511.84      516.94     21.02 o 
  10  -2   1      533.68      528.33     28.55 o 
  11  -2   1        0.55       -1.86      3.91 o 
  12  -2   1        5.99       -1.72      3.57 o 
 -13  -1   1       50.34       66.06      7.00 o 
 -12  -1   1      107.77      105.44      5.04 o 
 -11  -1   1      282.69      301.21      5.60 o 
 -10  -1   1        0.79       -2.45      2.45 o 
  -9  -1   1      253.31      273.46      6.71 o 
  -8  -1   1        4.23        8.23      2.41 o 
  -7  -1   1        1.16        1.40      1.80 o 
  -6  -1   1      202.71      192.22      5.16 o 
  -5  -1   1        0.76        0.81      1.35 o 
  -4  -1   1     2188.52     2023.06     34.24 o 
  -3  -1   1     5108.09     5169.75     45.99 o 
  -2  -1   1    20494.70    18590.62    283.37 o 
  -1  -1   1        4.19       10.26      0.78 o 
   0  -1   1     2042.67     2075.82      7.13 o 
   1  -1   1        2.18        1.68      0.71 o 
   2  -1   1     1027.61      997.47     14.07 o 
   3  -1   1     2265.08     2240.62     33.38 o 
   4  -1   1      134.33      122.47      2.94 o 
   5  -1   1      201.61      206.50      2.30 o 
   6  -1   1       23.21       30.00      1.45 o 
   7  -1   1        4.27        5.08      1.77 o 
   8  -1   1      311.86      323.14      4.59 o 
   9  -1   1       22.99       23.83      2.60 o 
  10  -1   1       30.40       36.11      3.07 o 
  11  -1   1       22.94       29.13      4.03 o 
  12  -1   1       48.99       56.67      7.14 o 
  13  -1   1       16.14        8.06      5.70 o 
 -13   0   1       87.78       86.19      5.00 o 
 -12   0   1       64.90       73.96      9.89 o 
 -11   0   1      104.06      103.23      6.48 o 
 -10   0   1      553.56      551.40     15.58 o 
  -9   0   1      344.57      332.21      4.13 o 
  -8   0   1       74.05       61.31      2.31 o 
  -7   0   1       93.22      107.62      2.60 o 
  -6   0   1       53.16       71.22      2.37 o 
  -5   0   1       44.22       54.40      1.68 o 
  -4   0   1      189.36      207.43      4.61 o 
  -3   0   1        2.59        3.08      0.81 o 
  -2   0   1      324.56      288.08      3.88 o 
   2   0   1     1944.93     1927.00      9.63 o 
   3   0   1     2007.36     1984.19     19.20 o 
   4   0   1      434.88      441.70      4.49 o 
   5   0   1       31.34       33.00      1.27 o 
   6   0   1       24.42       34.25      1.43 o 
   7   0   1       59.97       47.99      2.08 o 
   8   0   1        0.00        0.70      1.67 o 
   9   0   1       23.31       18.35      2.36 o 
  10   0   1        1.45       -0.49      2.91 o 
  11   0   1      189.60      179.34      4.81 o 
  12   0   1       14.27       16.49      3.81 o 
  13   0   1       85.06      110.22      5.60 o 
 -13   1   1        3.19       18.50      4.59 o 
 -12   1   1       34.52       29.79      3.46 o 
 -11   1   1       36.54       36.63      3.08 o 
 -10   1   1      847.73      849.35     24.05 o 
  -9   1   1       33.40       38.36      3.49 o 
  -8   1   1       22.72       17.44      1.83 o 
  -7   1   1       14.93       14.16      1.42 o 
  -6   1   1       51.58       67.07      1.73 o 
  -5   1   1       40.08       28.94      1.27 o 
  -4   1   1      290.74      317.43      3.91 o 
  -3   1   1      443.51      451.97      3.00 o 
  -2   1   1       29.63       37.13      1.01 o 
  -1   1   1     6686.65     6204.79     14.36 o 
   1   1   1       18.42       44.40      1.35 o 
   2   1   1        2.01        3.11      0.78 o 
   3   1   1     2107.49     2030.84     13.52 o 
   4   1   1      315.49      316.87      5.35 o 
   5   1   1       58.57       56.75      1.70 o 
   6   1   1      154.18      200.24      2.53 o 
   7   1   1      299.18      328.17      5.56 o 
   8   1   1       17.31       21.51      1.70 o 
   9   1   1       28.88       31.00      2.03 o 
  10   1   1       11.72       10.27      2.55 o 
  11   1   1      115.62      128.92     12.72 o 
  12   1   1       61.82       64.04      5.85 o 
  13   1   1       10.56       12.73      8.88 o 
 -13   2   1       34.25       47.17      6.62 o 
 -12   2   1        4.25        2.76     11.52 o 
 -11   2   1     1088.20     1124.63     32.55 o 
 -10   2   1       15.04       19.20      2.97 o 
  -9   2   1      177.47      174.05      5.58 o 
  -8   2   1      175.22      172.43      3.84 o 
  -7   2   1       53.42       51.51      3.56 o 
  -6   2   1        0.07        1.25      1.11 o 
  -5   2   1       69.53       62.85      4.37 o 
  -4   2   1      259.09      248.13      2.88 o 
  -3   2   1        7.80        3.09      0.63 o 
  -2   2   1       56.21       57.63      0.94 o 
  -1   2   1       40.20       27.07      0.73 o 
   0   2   1     4336.19     4314.32     12.20 o 
   1   2   1     2222.38     2209.52     14.13 o 
   2   2   1      994.28     1070.43     19.08 o 
   3   2   1    23240.96    22740.83     85.58 o 
   4   2   1      270.89      277.22      4.15 o 
   5   2   1     2453.62     2467.36     11.96 o 
   6   2   1      979.00     1070.48      8.64 o 
   7   2   1      350.27      355.44      7.00 o 
   8   2   1      129.97      142.00      3.86 o 
   9   2   1       10.84       10.68      2.20 o 
  10   2   1        9.47        9.13      2.44 o 
  11   2   1       40.05       37.44      3.02 o 
  12   2   1        6.60       -1.20      3.36 o 
  13   2   1       30.27       29.11     12.02 o 
 -12   3   1       10.69       -5.35      5.35 o 
 -11   3   1       45.95       41.77      6.61 o 
 -10   3   1        5.48        6.09      5.37 o 
  -9   3   1       63.36       69.47      6.04 o 
  -8   3   1      324.91      351.16     12.75 o 
  -7   3   1       12.40       10.40      3.05 o 
  -6   3   1       11.83        9.29      2.94 o 
  -5   3   1      862.92      831.31     20.34 o 
  -4   3   1      516.56      504.95      5.85 o 
  -3   3   1        0.01        3.47      0.91 o 
  -2   3   1      168.25      161.21      2.17 o 
  -1   3   1      773.48      743.31     11.28 o 
   0   3   1      132.92      137.87      2.01 o 
   1   3   1     1761.02     1708.56     38.93 o 
   2   3   1      385.37      384.21      5.77 o 
   3   3   1      231.28      179.71      2.58 o 
   4   3   1     2216.38     2146.09      6.90 o 
   5   3   1     2563.47     2757.08     16.37 o 
   6   3   1      424.65      383.70      7.02 o 
   7   3   1      653.10      640.64     16.82 o 
   8   3   1       92.70      101.37      3.63 o 
   9   3   1      294.47      303.01      5.63 o 
  10   3   1       12.07       15.91      2.79 o 
  11   3   1       29.54       39.60      3.03 o 
  12   3   1       73.96       81.45      4.52 o 
  13   3   1       90.64      109.29     15.62 o 
 -12   4   1        2.39       -5.51      5.51 o 
 -11   4   1      186.12      201.27     10.07 o 
 -10   4   1        0.47       10.78      5.96 o 
  -9   4   1       12.71       10.10      5.76 o 
  -8   4   1       13.51       15.71      5.32 o 
  -7   4   1       31.31       24.56      4.98 o 
  -6   4   1     1242.12     1289.84     15.46 o 
  -5   4   1     1172.57     1116.79     23.08 o 
  -4   4   1      779.46      799.83     13.66 o 
  -3   4   1      277.44      323.48      3.41 o 
  -2   4   1      552.56      612.46      8.90 o 
  -1   4   1       90.00       72.36      1.45 o 
   0   4   1      454.11      426.83      4.80 o 
   1   4   1      361.61      348.77      6.12 o 
   2   4   1      469.04      423.00      3.97 o 
   3   4   1      180.28      224.43      4.02 o 
   4   4   1      395.68      422.74      4.34 o 
   5   4   1       22.96       27.14      2.74 o 
   6   4   1        0.64       -1.32      3.29 o 
   7   4   1      231.39      286.84      5.01 o 
   8   4   1      468.19      475.90      6.34 o 
   9   4   1      120.86      120.56      4.12 o 
  10   4   1      267.97      306.12      8.79 o 
  11   4   1      135.77      155.82      7.16 o 
  12   4   1       15.16       13.51      6.63 o 
  13   4   1       21.08       31.58      4.22 o 
 -11   5   1        0.58       12.45      7.14 o 
 -10   5   1        0.84       -4.27      5.86 o 
  -9   5   1        0.42        1.97      5.40 o 
  -8   5   1       97.73       88.19      6.73 o 
  -7   5   1       84.44       77.37      6.20 o 
  -6   5   1      234.64      238.03      8.68 o 
  -5   5   1      783.77      780.63     11.48 o 
  -4   5   1        0.06       -0.38      1.51 o 
  -3   5   1       81.15       98.46      4.69 o 
  -2   5   1     1549.09     1620.88      8.37 o 
  -1   5   1      205.66      289.82      2.42 o 
   0   5   1        4.82       -0.06      0.90 o 
   1   5   1      140.76      165.40      3.27 o 
   2   5   1        0.14       -0.29      1.24 o 
   3   5   1        1.38       -0.27      1.42 o 
   4   5   1     1331.56     1374.92      8.38 o 
   5   5   1        1.28        9.04      1.89 o 
   6   5   1      412.79      352.54     44.11 o 
   7   5   1     2072.36     2049.84     17.84 o 
   8   5   1     1687.08     1673.60     17.38 o 
   9   5   1      646.09      595.66     11.35 o 
  10   5   1      279.23      294.38      8.93 o 
  11   5   1       10.91        8.78      4.49 o 
  12   5   1        2.21        2.84      4.62 o 
  13   5   1       15.05       25.84      6.23 o 
 -11   6   1        5.12       -0.87      6.41 o 
 -10   6   1       29.16       30.66      6.79 o 
  -9   6   1       36.02       43.96      7.06 o 
  -8   6   1       21.91       14.33      6.11 o 
  -7   6   1        0.01        6.89      5.79 o 
  -6   6   1       13.42       10.75      5.76 o 
  -5   6   1       12.08       13.29      1.72 o 
  -4   6   1      396.54      407.10      5.25 o 
  -3   6   1      793.69      729.90      5.64 o 
  -2   6   1      169.05      162.61      3.40 o 
  -1   6   1      233.64      216.11      2.39 o 
   0   6   1       42.10       43.78      2.33 o 
   1   6   1       56.81       68.38      2.85 o 
   2   6   1        0.06        3.53      1.33 o 
   3   6   1      618.14      739.69      6.51 o 
   4   6   1       50.39       51.84      3.46 o 
   5   6   1      777.45      793.62     10.58 o 
   6   6   1     1124.16     1155.68     13.36 o 
   7   6   1      988.74     1039.79     13.60 o 
   8   6   1     1004.14     1024.01     14.26 o 
   9   6   1      186.04      185.45      7.30 o 
  10   6   1      130.18      132.93      6.73 o 
  11   6   1        0.91        2.88      4.08 o 
  12   6   1       12.17        6.24      5.49 o 
 -10   7   1        0.45       16.51      6.65 o 
  -9   7   1        7.26        3.74      6.33 o 
  -8   7   1       26.25       14.48      6.15 o 
  -7   7   1       93.00       66.65      7.08 o 
  -6   7   1        2.59       -3.54      5.98 o 
  -5   7   1      986.75      929.23     34.87 o 
  -4   7   1     1838.59     1761.90     21.32 o 
  -3   7   1      781.81      752.46      6.30 o 
  -2   7   1       28.25       22.59      3.24 o 
  -1   7   1       43.09       41.59      2.52 o 
   0   7   1       49.13       46.43      2.85 o 
   1   7   1       10.51       12.50      1.37 o 
   2   7   1       10.67       10.54      1.54 o 
   3   7   1       33.09       20.99      2.09 o 
   4   7   1       10.17       12.17      2.82 o 
   5   7   1      296.74      305.83      7.21 o 
   6   7   1      279.82      284.20      7.51 o 
   7   7   1      138.23      129.67      6.13 o 
   8   7   1       62.86       64.51      5.53 o 
   9   7   1      358.95      375.11     10.08 o 
  10   7   1       64.22       81.02      5.94 o 
  11   7   1      269.99      262.46      9.02 o 
  12   7   1       22.10       29.88      5.88 o 
  -9   8   1        0.02       -6.91      6.91 o 
  -8   8   1       63.46       73.66      8.29 o 
  -7   8   1       94.60      104.16      8.49 o 
  -6   8   1      122.17      106.88      8.75 o 
  -5   8   1        0.20        3.29      5.57 o 
  -4   8   1       19.99       16.58      2.92 o 
  -3   8   1       21.52       23.60      2.95 o 
  -2   8   1       37.31       35.94      2.96 o 
  -1   8   1        1.56       -0.09      2.83 o 
   0   8   1      213.24      215.46      4.63 o 
   1   8   1       48.97       57.60      3.16 o 
   2   8   1      165.79      157.71      9.54 o 
   3   8   1      201.88      225.70      9.10 o 
   4   8   1       55.52       56.58      3.05 o 
   5   8   1       83.03       73.50      4.39 o 
   6   8   1       16.32       11.59      3.90 o 
   7   8   1      269.20      262.53      8.17 o 
   8   8   1       16.20       18.61      4.70 o 
   9   8   1      162.67      186.30      7.61 o 
  10   8   1       20.22       31.97      5.24 o 
  11   8   1       65.13       51.61      6.42 o 
  -8   9   1       36.74       50.26      8.70 o 
  -7   9   1       65.87       52.87      8.20 o 
  -6   9   1      103.05       99.56      8.58 o 
  -5   9   1       11.09       12.84      6.97 o 
  -4   9   1       13.84        4.81      5.58 o 
  -3   9   1      599.39      604.18     17.59 o 
  -2   9   1      544.39      546.41     10.06 o 
  -1   9   1      363.73      345.10      8.36 o 
   0   9   1      479.62      500.67      9.65 o 
   1   9   1      169.86      169.60      6.42 o 
   2   9   1       25.81       22.20      4.14 o 
   3   9   1       66.67       62.65      3.20 o 
   4   9   1       11.72       17.79      2.52 o 
   5   9   1       23.53       40.11      3.78 o 
   6   9   1      158.67      164.35      4.76 o 
   7   9   1      180.82      218.08      7.70 o 
   8   9   1       90.92      106.67      6.42 o 
   9   9   1        4.33       12.87      3.70 o 
  10   9   1       13.21       15.01      5.11 o 
  -7  10   1        0.56       -8.29      8.29 o 
  -6  10   1        0.29       -7.32      7.54 o 
  -5  10   1       40.05       57.99      8.49 o 
  -4  10   1       18.00       19.44      7.09 o 
  -3  10   1        3.79       14.36      3.30 o 
  -2  10   1        0.08       -0.81      3.81 o 
  -1  10   1      115.77      109.84      5.77 o 
   0  10   1        2.28        8.79      4.14 o 
   1  10   1        0.73       -3.71      4.53 o 
   2  10   1        1.24       -1.04      4.72 o 
   3  10   1      233.94      248.65      8.41 o 
   4  10   1      194.25      182.42      7.60 o 
   5  10   1      291.56      298.27      6.07 o 
   6  10   1      206.31      218.29      5.63 o 
   7  10   1       78.52       86.60      7.98 o 
   8  10   1        1.68        1.10      3.01 o 
   9  10   1      123.44      141.45      5.30 o 
  10  10   1        1.55       -2.50      8.69 o 
  -5  11   1       36.71       53.85      9.07 o 
  -4  11   1        5.46        1.14      7.35 o 
  -3  11   1       11.06       17.02      7.10 o 
  -2  11   1        6.87        5.29      3.91 o 
  -1  11   1       56.82       46.79      4.85 o 
   0  11   1       13.23        6.00      4.57 o 
   1  11   1       78.62       73.90      5.89 o 
   2  11   1      233.56      254.48      9.12 o 
   3  11   1        3.56        5.70      4.69 o 
   4  11   1       72.32       99.53      7.24 o 
   5  11   1       27.57       29.81      5.98 o 
   6  11   1        3.24        0.78      7.15 o 
   7  11   1        2.23        4.61      5.72 o 
   8  11   1        2.81        7.22      3.65 o 
  -3  12   1       19.05       22.15      7.63 o 
  -2  12   1        0.01        5.75     11.91 o 
  -1  12   1      115.31      118.64      6.72 o 
   0  12   1        8.55        1.65      4.32 o 
   1  12   1       63.70       57.90      5.60 o 
   2  12   1       10.00       -1.46      5.28 o 
   3  12   1        1.46       -5.60      5.60 o 
   4  12   1      102.79       93.98      8.21 o 
   5  12   1        8.00       11.85      5.67 o 
   6  12   1       26.11       14.57      5.37 o 
   1  13   1       15.40        0.33      5.38 o 
   2  13   1       30.46       28.74      6.30 o 
  -1 -12   2        3.53        8.53      4.95 o 
   0 -12   2       22.17       32.65      6.11 o 
  -7 -11   2        7.41        2.84      3.22 o 
  -6 -11   2       22.54        3.32      4.82 o 
  -5 -11   2        9.24       10.78      5.11 o 
  -4 -11   2      167.74      167.74      7.88 o 
  -3 -11   2        8.88        1.70      5.14 o 
  -2 -11   2       19.72        4.94      5.23 o 
  -1 -11   2       29.39       33.30      5.14 o 
   0 -11   2       14.57       15.53      5.27 o 
   1 -11   2       10.84       19.04      5.69 o 
   2 -11   2        1.04       -4.28      4.95 o 
   3 -11   2        0.10        9.58      4.82 o 
   4 -11   2       93.70      108.72     16.06 o 
  -8 -10   2        0.03       16.61      3.49 o 
  -7 -10   2       19.08       24.19      5.53 o 
  -6 -10   2       79.88       94.95      4.45 o 
  -5 -10   2      134.68      118.60      4.58 o 
  -4 -10   2       49.62       53.51      5.76 o 
  -3 -10   2      176.05      162.31      7.21 o 
  -2 -10   2       17.59       13.18      4.73 o 
  -1 -10   2        4.88       -1.59      4.24 o 
   0 -10   2        1.60        0.73      4.29 o 
   1 -10   2       50.14       61.76      5.36 o 
   2 -10   2       77.41       83.85      6.33 o 
   3 -10   2       76.54       92.12      6.35 o 
   4 -10   2      178.59      168.74      6.23 o 
   5 -10   2        4.91       19.32      7.34 o 
   6 -10   2       19.03        0.18      8.39 o 
 -10  -9   2        0.24        9.54      5.90 o 
  -9  -9   2       54.34       56.17     13.50 o 
  -8  -9   2       12.37       11.38      4.35 o 
  -7  -9   2      144.94      153.33      4.89 o 
  -6  -9   2       83.00       83.64      4.24 o 
  -5  -9   2       40.85       41.38      3.14 o 
  -4  -9   2        0.58        0.29      6.77 o 
  -3  -9   2        0.86        0.32      3.83 o 
  -2  -9   2      176.18      182.85      7.35 o 
  -1  -9   2      250.86      233.93      7.82 o 
   0  -9   2       22.99       22.04      4.69 o 
   1  -9   2        3.13        2.80      3.85 o 
   2  -9   2        1.29       -0.34      4.18 o 
   3  -9   2       68.12       77.58      5.84 o 
   4  -9   2        9.10        9.09      4.10 o 
   5  -9   2       57.37       63.95      8.21 o 
   6  -9   2        5.27       -1.39      7.24 o 
   7  -9   2      121.70      176.68     11.24 o 
 -10  -8   2       29.05       32.37      3.76 o 
  -9  -8   2       77.15       95.80      4.36 o 
  -8  -8   2       19.83       14.01      3.14 o 
  -7  -8   2        0.10       -2.10      2.60 o 
  -6  -8   2       30.55       23.77      2.97 o 
  -5  -8   2      455.21      430.22     23.82 o 
  -4  -8   2      117.46      106.87      3.73 o 
  -3  -8   2       87.89       89.91      3.42 o 
  -2  -8   2      225.24      206.84      5.05 o 
  -1  -8   2     1425.53     1365.35     15.53 o 
   0  -8   2      401.48      391.54      9.07 o 
   1  -8   2     1478.00     1459.19     16.11 o 
   2  -8   2        0.93        3.01      3.83 o 
   3  -8   2      119.14      125.66      6.27 o 
   4  -8   2      308.39      299.19      8.39 o 
   5  -8   2      123.48      132.20      5.16 o 
   6  -8   2       61.34       68.71      7.84 o 
   7  -8   2       21.20       46.02      8.36 o 
   8  -8   2        1.21       -6.62      6.62 o 
 -11  -7   2      175.08      194.60      9.30 o 
 -10  -7   2       11.26       23.83     10.41 o 
  -9  -7   2       10.23       19.90      6.30 o 
  -8  -7   2      176.99      159.16     12.27 o 
  -7  -7   2       90.57       80.58      3.75 o 
  -6  -7   2      209.45      197.93      4.76 o 
  -5  -7   2     1313.29     1339.63     20.82 o 
  -4  -7   2       84.00       76.49      3.30 o 
  -3  -7   2      246.57      254.03      4.56 o 
  -2  -7   2      136.21      128.89      6.07 o 
  -1  -7   2       12.73       10.44      1.96 o 
   0  -7   2       65.43       59.31      4.65 o 
   1  -7   2       21.19       25.56      3.87 o 
   2  -7   2      163.87      167.12      6.26 o 
   3  -7   2      502.76      501.09      9.52 o 
   4  -7   2      170.71      178.10      6.42 o 
   5  -7   2      279.84      274.31     13.12 o 
   6  -7   2        2.79       -0.17      3.37 o 
   7  -7   2        3.11        7.76      5.89 o 
   8  -7   2       30.38       27.26      7.07 o 
   9  -7   2        3.45       12.30      7.73 o 
 -12  -6   2      173.86      189.13      9.21 o 
 -11  -6   2       15.50       16.60      4.99 o 
 -10  -6   2       78.48       89.13      6.54 o 
  -9  -6   2       27.08       15.26      4.60 o 
  -8  -6   2      252.94      235.21      5.17 o 
  -7  -6   2      382.41      378.32      6.70 o 
  -6  -6   2       30.87       30.82      3.38 o 
  -5  -6   2     1314.55     1278.15      9.63 o 
  -4  -6   2       37.19       39.36      2.60 o 
  -3  -6   2       57.75       52.92      2.65 o 
  -2  -6   2       76.86       92.05      2.81 o 
  -1  -6   2        2.63        0.60      1.90 o 
   0  -6   2        0.42        0.11      2.28 o 
   1  -6   2       44.30       28.95      3.48 o 
   2  -6   2     1311.78     1324.03     13.46 o 
   3  -6   2       74.85       74.09      4.37 o 
   4  -6   2       74.08       68.58      4.58 o 
   5  -6   2        0.41        1.58      4.75 o 
   6  -6   2      600.43      603.56      8.12 o 
   7  -6   2       38.11       38.47      6.45 o 
   8  -6   2       47.64       47.42      6.63 o 
   9  -6   2        0.03        1.36      6.17 o 
  10  -6   2        1.00       -5.98      5.98 o 
 -12  -5   2        3.40        3.69      5.18 o 
 -11  -5   2       17.76       13.02      5.39 o 
 -10  -5   2       73.16       72.29      6.25 o 
  -9  -5   2      178.16      170.15      7.07 o 
  -8  -5   2      182.88      198.05      7.18 o 
  -7  -5   2      111.56      102.90      5.46 o 
  -6  -5   2      329.89      379.09      5.48 o 
  -5  -5   2       98.81      101.57      3.23 o 
  -4  -5   2      274.24      314.04      4.64 o 
  -3  -5   2      526.68      494.07      5.35 o 
  -2  -5   2        2.71        0.82      1.60 o 
  -1  -5   2      432.98      416.34      8.74 o 
   0  -5   2      668.45      650.82      8.46 o 
   1  -5   2        1.82        0.12      1.17 o 
   2  -5   2     1033.30     1015.05     10.87 o 
   3  -5   2      681.24      685.56      9.11 o 
   4  -5   2       57.60       62.15      3.88 o 
   5  -5   2       45.27       58.54      2.76 o 
   6  -5   2      181.52      185.09      4.02 o 
   7  -5   2       42.37       45.35      4.39 o 
   8  -5   2       22.96       24.08      3.97 o 
   9  -5   2      194.71      183.07     24.47 o 
  10  -5   2      132.63      126.44      8.82 o 
  11  -5   2       61.75       69.81      6.00 o 
 -13  -4   2        2.21       18.63      5.88 o 
 -12  -4   2       44.31       56.83      6.64 o 
 -11  -4   2      127.22      106.25      6.60 o 
 -10  -4   2       30.26       27.27      5.05 o 
  -9  -4   2       49.78       51.28      4.93 o 
  -8  -4   2      122.21      121.22      5.77 o 
  -7  -4   2        3.88        4.11      3.64 o 
  -6  -4   2       59.25       45.86      4.00 o 
  -5  -4   2      114.17      100.34      4.47 o 
  -4  -4   2      790.21      753.37     17.41 o 
  -3  -4   2     2753.93     2798.91     44.01 o 
  -2  -4   2       21.92       23.65      1.73 o 
  -1  -4   2      598.90      634.30     14.40 o 
   0  -4   2      116.09      126.27      2.80 o 
   1  -4   2       79.42       90.64      1.98 o 
   2  -4   2      546.12      575.51     10.84 o 
   3  -4   2     1720.44     1726.37      9.68 o 
   4  -4   2      147.19      161.60      3.08 o 
   5  -4   2        4.07        3.39      1.88 o 
   6  -4   2       15.51       14.48      2.14 o 
   7  -4   2       14.38       14.89      2.19 o 
   8  -4   2       34.98       30.78      3.74 o 
   9  -4   2       44.10       38.61      4.17 o 
  10  -4   2       90.47       86.75      5.26 o 
  11  -4   2       53.00       50.01     13.48 o 
 -13  -3   2       21.22       21.89      3.90 o 
 -12  -3   2       11.86       16.99      4.64 o 
 -11  -3   2       10.36        9.28      4.84 o 
 -10  -3   2      147.73      134.47      6.45 o 
  -9  -3   2        9.19        3.71      4.30 o 
  -8  -3   2      467.47      474.35      9.20 o 
  -7  -3   2      251.28      264.96      6.87 o 
  -6  -3   2       65.77       70.62      2.30 o 
  -5  -3   2       55.50       41.89      1.73 o 
  -4  -3   2       57.79       53.91      2.29 o 
  -3  -3   2      131.91      138.36      1.86 o 
  -2  -3   2      707.71      745.00      7.83 o 
  -1  -3   2     1692.79     1821.62     11.54 o 
   0  -3   2     8734.20     8539.45     31.08 o 
   1  -3   2     2203.42     2164.92     27.15 o 
   2  -3   2       26.69       43.55      1.99 o 
   3  -3   2      461.94      518.41      5.07 o 
   4  -3   2      243.61      289.49      4.58 o 
   5  -3   2        5.94        6.18      1.61 o 
   6  -3   2      219.42      207.42      3.45 o 
   7  -3   2       50.55       48.58      3.05 o 
   8  -3   2        0.52        0.26      2.10 o 
   9  -3   2       55.00       61.52      4.32 o 
  10  -3   2        7.09        0.39      3.87 o 
  11  -3   2       59.90       63.38      4.75 o 
  12  -3   2      106.49       90.87      7.91 o 
 -13  -2   2        3.39       -0.11      4.73 o 
 -12  -2   2        8.87        8.53      4.53 o 
 -11  -2   2       23.81       23.89      5.13 o 
 -10  -2   2       86.40       80.77      5.52 o 
  -9  -2   2      468.80      448.94      9.25 o 
  -8  -2   2        1.32        1.89      2.13 o 
  -7  -2   2       70.16       53.07      5.20 o 
  -6  -2   2      668.12      672.12     18.92 o 
  -5  -2   2        0.00        1.49      1.08 o 
  -4  -2   2      207.74      207.42      4.89 o 
  -3  -2   2       59.26       62.04      1.36 o 
  -2  -2   2      714.57      705.91      5.24 o 
  -1  -2   2     5345.72     5637.09     11.69 o 
   0  -2   2    17255.32    16479.19     68.66 o 
   1  -2   2     9866.32     9532.24     27.74 o 
   2  -2   2      186.61      158.94      3.53 o 
   3  -2   2      288.51      279.22      2.80 o 
   4  -2   2      354.72      373.37      2.63 o 
   5  -2   2      404.10      408.65      4.90 o 
   6  -2   2      400.13      382.19      5.66 o 
   7  -2   2        1.33       -0.16      1.63 o 
   8  -2   2       18.65       27.63      8.45 o 
   9  -2   2       31.20       24.71      3.39 o 
  10  -2   2       43.69       46.94      4.34 o 
  11  -2   2       47.68       53.14      4.51 o 
  12  -2   2       84.11       82.25      8.30 o 
 -13  -1   2       20.20       13.23      5.17 o 
 -12  -1   2       11.68       -2.96      4.31 o 
 -11  -1   2       32.89       30.90      3.46 o 
 -10  -1   2      146.61      148.56      5.55 o 
  -9  -1   2        2.68        4.95      2.53 o 
  -8  -1   2      557.26      543.63      7.09 o 
  -7  -1   2        5.28        4.53      1.83 o 
  -6  -1   2        1.26       -0.76      0.76 o 
  -5  -1   2     2459.26     2399.97     12.56 o 
  -4  -1   2      702.08      730.05      8.78 o 
  -3  -1   2        5.97        4.17      0.83 o 
  -2  -1   2        8.40        4.17      0.99 o 
  -1  -1   2       63.14       79.72      1.49 o 
   0  -1   2      454.63      469.71      2.86 o 
   1  -1   2     1475.86     1428.38     24.40 o 
   2  -1   2      732.49      676.08     10.88 o 
   3  -1   2      162.79      172.23      2.01 o 
   4  -1   2      287.05      292.91      4.89 o 
   5  -1   2      292.77      275.48      5.30 o 
   6  -1   2      215.01      210.13      5.53 o 
   7  -1   2      197.50      216.53      8.84 o 
   8  -1   2       41.07       49.91      3.36 o 
   9  -1   2      133.51      126.31      4.51 o 
  10  -1   2      217.50      212.94      5.89 o 
  11  -1   2      278.40      272.65     10.26 o 
  12  -1   2        1.70        7.33      6.59 o 
  13  -1   2       13.64       30.18      7.44 o 
 -13   0   2       23.32       25.91      5.76 o 
 -12   0   2        0.15        5.55      3.63 o 
 -11   0   2        1.18       -2.79      2.81 o 
 -10   0   2      208.11      187.27      6.42 o 
  -9   0   2      115.48      111.21      3.13 o 
  -8   0   2      181.51      177.80      5.86 o 
  -7   0   2      168.78      160.15      3.00 o 
  -6   0   2      102.92      101.07      9.85 o 
  -5   0   2        1.32        4.03      0.85 o 
  -4   0   2      664.48      673.59      7.00 o 
  -3   0   2     5466.20     5256.02     25.84 o 
  -2   0   2    41901.28    38071.10   1046.95 o 
  -1   0   2       35.57       24.93      1.79 o 
   0   0   2     5662.54     5661.31     34.63 o 
   1   0   2       43.16       63.15      1.73 o 
   2   0   2     1018.39     1021.78      6.48 o 
   3   0   2      104.19      111.78      1.41 o 
   4   0   2     2559.09     2458.12     13.76 o 
   5   0   2       18.87       22.66      1.16 o 
   6   0   2        0.11        0.37      1.10 o 
   7   0   2      286.63      315.38      7.67 o 
   8   0   2      137.60      144.38      3.86 o 
   9   0   2      225.90      214.75     11.68 o 
  10   0   2       42.17       42.59      5.74 o 
  11   0   2       79.26       87.37      9.49 o 
  12   0   2        3.08        5.61      6.11 o 
  13   0   2      282.58      341.31     12.04 o 
 -13   1   2       37.19       23.06      5.96 o 
 -12   1   2       78.22       75.30     14.45 o 
 -11   1   2        1.19       -0.51      4.71 o 
 -10   1   2        0.61        4.36      2.72 o 
  -9   1   2      267.85      267.90      4.73 o 
  -8   1   2       40.47       40.68      1.97 o 
  -7   1   2      127.84      125.13      2.83 o 
  -6   1   2       40.14       39.20      2.82 o 
  -5   1   2     1679.11     1653.15     16.49 o 
  -4   1   2     1884.63     1897.58     14.02 o 
  -3   1   2     1519.77     1644.46     14.81 o 
  -2   1   2      330.22      341.64      1.74 o 
  -1   1   2     1082.88     1034.52      3.54 o 
   0   1   2        0.63        0.77      0.71 o 
   1   1   2      498.30      529.46      4.95 o 
   2   1   2       98.71       93.68      3.19 o 
   3   1   2      841.62      742.05      9.21 o 
   4   1   2     1146.70     1036.81      4.52 o 
   5   1   2       52.52       71.08      1.55 o 
   6   1   2       30.06       27.76      1.40 o 
   7   1   2      124.17      138.93      2.44 o 
   8   1   2       38.78       42.50      1.97 o 
   9   1   2      497.34      516.15      6.68 o 
  10   1   2      405.23      422.49      7.58 o 
  11   1   2      537.83      596.99     12.62 o 
  12   1   2      435.46      468.26     25.55 o 
  13   1   2       18.21       12.50      4.89 o 
 -12   2   2       13.97       26.99      4.85 o 
 -11   2   2      135.40      134.52     19.58 o 
 -10   2   2        2.02       -2.49      3.28 o 
  -9   2   2       16.98       15.89      3.19 o 
  -8   2   2       22.76       21.58      3.21 o 
  -7   2   2       38.32       39.35      2.42 o 
  -6   2   2       39.96       34.44      2.45 o 
  -5   2   2      501.40      511.26      7.57 o 
  -4   2   2      993.46      947.59      8.79 o 
  -3   2   2     3912.58     4060.03     19.59 o 
  -2   2   2       19.04       17.17      1.83 o 
  -1   2   2     6876.70     6688.84     25.92 o 
   0   2   2    15290.17    14523.54     63.53 o 
   1   2   2    11514.24    11148.76    195.36 o 
   2   2   2    35191.76    33844.89    305.33 o 
   3   2   2     4439.66     4443.21     32.00 o 
   4   2   2     2548.86     2496.21     18.39 o 
   5   2   2     3200.06     3440.18     14.44 o 
   6   2   2       32.38       23.80      1.70 o 
   7   2   2       75.32       52.72      2.52 o 
   8   2   2      246.90      236.76      6.29 o 
   9   2   2      648.83      723.37     12.11 o 
  10   2   2      415.53      435.17      6.26 o 
  11   2   2      223.75      263.39      5.09 o 
  12   2   2      162.76      190.74      6.13 o 
  13   2   2       20.99       14.40      9.03 o 
 -12   3   2       14.88        1.44      4.66 o 
 -11   3   2       93.32       93.38      6.90 o 
 -10   3   2        3.64       -3.28      5.22 o 
  -9   3   2       84.26       86.86      4.31 o 
  -8   3   2      765.58      766.92      8.83 o 
  -7   3   2      111.79      110.43      6.81 o 
  -6   3   2       76.79       78.80      3.27 o 
  -5   3   2      256.12      198.18     20.04 o 
  -4   3   2       21.17       18.43      0.76 o 
  -3   3   2     6721.87     6693.23     28.69 o 
  -2   3   2     1219.01     1170.55      7.24 o 
  -1   3   2     6251.39     5870.93     46.56 o 
   0   3   2     2032.71     1874.30     46.32 o 
   1   3   2      549.35      502.61      7.30 o 
   2   3   2      393.17      400.55      3.48 o 
   3   3   2      456.65      505.48      3.37 o 
   4   3   2        1.66        4.44      1.47 o 
   5   3   2      594.45      674.71      6.57 o 
   6   3   2      947.80      958.40     17.53 o 
   7   3   2      401.00      366.97      4.13 o 
   8   3   2      974.94      971.00     30.24 o 
   9   3   2      190.89      195.78      4.80 o 
  10   3   2       90.24       81.39      5.79 o 
  11   3   2        0.05       -2.32      2.32 o 
  12   3   2       71.98       77.68      6.45 o 
  13   3   2      286.05      344.30     10.95 o 
 -12   4   2       29.22       42.87      6.44 o 
 -11   4   2       39.93       37.15      6.94 o 
 -10   4   2      150.25      161.50      8.54 o 
  -9   4   2      362.58      346.16     10.70 o 
  -8   4   2      115.31      110.13      7.16 o 
  -7   4   2       41.54       41.72      5.59 o 
  -6   4   2     1363.13     1316.50     15.95 o 
  -5   4   2        2.45        0.97      0.94 o 
  -4   4   2     2283.45     2233.85     23.50 o 
  -3   4   2      147.26       89.73      1.59 o 
  -2   4   2       30.35       23.05      1.30 o 
  -1   4   2        0.39        1.57      0.67 o 
   0   4   2       80.00      110.28      5.05 o 
   1   4   2      837.49      891.58     11.19 o 
   2   4   2     1698.51     1794.53     36.87 o 
   3   4   2      257.08      267.94      9.27 o 
   4   4   2        7.57        1.84      1.10 o 
   5   4   2        1.29        9.91      1.32 o 
   6   4   2     1415.00     1491.35      9.38 o 
   7   4   2       90.93       85.42      4.62 o 
   8   4   2      100.91       93.17      3.56 o 
   9   4   2       40.78       47.40      3.42 o 
  10   4   2       18.66       18.50      3.03 o 
  11   4   2       49.80       50.63      3.62 o 
  12   4   2       65.57       77.48      4.24 o 
  13   4   2      115.45      125.57      5.23 o 
 -11   5   2        1.84       12.76      6.08 o 
 -10   5   2       15.65       17.44      6.44 o 
  -9   5   2        0.50       -2.95      5.55 o 
  -8   5   2        8.85        6.83      5.94 o 
  -7   5   2      202.14      200.43      8.30 o 
  -6   5   2     1772.38     1822.45     19.34 o 
  -5   5   2      269.37      230.41      4.19 o 
  -4   5   2     2028.71     2087.25     23.49 o 
  -3   5   2       95.63      101.33      2.16 o 
  -2   5   2     1578.59     1647.85      6.78 o 
  -1   5   2      154.22      159.35      2.35 o 
   0   5   2      731.86      730.09      5.04 o 
   1   5   2      255.59      258.28      3.98 o 
   2   5   2     1025.64     1021.02      6.65 o 
   3   5   2      416.28      439.58      9.63 o 
   4   5   2       20.62       19.12      1.84 o 
   5   5   2        2.47        1.81      1.29 o 
   6   5   2       27.38       21.14      2.49 o 
   7   5   2       15.38       20.41      4.05 o 
   8   5   2       23.48       16.97      4.29 o 
   9   5   2        1.24        3.92      3.51 o 
  10   5   2      193.04      195.98      7.51 o 
  11   5   2        3.09       -4.52      4.52 o 
  12   5   2      145.35      143.33      7.05 o 
  13   5   2        0.04        2.52      2.73 o 
 -11   6   2        1.27        7.81      6.92 o 
 -10   6   2       26.10       15.16      6.48 o 
  -9   6   2      115.42      130.73      8.74 o 
  -8   6   2      348.69      336.44     11.22 o 
  -7   6   2      317.74      306.41     10.22 o 
  -6   6   2      882.12      847.06     14.80 o 
  -5   6   2        0.01       -1.71      2.20 o 
  -4   6   2      112.07       96.09      2.74 o 
  -3   6   2      946.86      901.60      6.04 o 
  -2   6   2      169.78      172.43      2.92 o 
  -1   6   2        4.66        1.58      0.92 o 
   0   6   2      177.38      141.35      1.69 o 
   1   6   2      763.74      885.41     20.04 o 
   2   6   2       28.65       41.41      2.04 o 
   3   6   2       29.14       38.27      2.12 o 
   4   6   2      126.14      139.74      3.24 o 
   5   6   2        6.05        4.07      1.86 o 
   6   6   2      841.09      780.65    121.25 o 
   7   6   2      785.55      787.19     12.04 o 
   8   6   2      718.16      681.88     11.83 o 
   9   6   2       59.64       57.07      5.59 o 
  10   6   2       59.42       70.93      5.71 o 
  11   6   2       21.72       15.23      4.59 o 
  12   6   2        1.54       11.62      5.30 o 
 -10   7   2        5.20       -1.79      6.82 o 
  -9   7   2       31.42       45.94      6.93 o 
  -8   7   2       89.13       81.55      7.53 o 
  -7   7   2        0.99        4.60      6.28 o 
  -6   7   2        0.79       -2.49      5.56 o 
  -5   7   2       66.47       65.42      3.56 o 
  -4   7   2      790.24      783.26     22.63 o 
  -3   7   2      570.79      544.77      5.28 o 
  -2   7   2      282.49      279.36      3.93 o 
  -1   7   2        3.21        1.44      1.79 o 
   0   7   2       79.10       77.30      1.95 o 
   1   7   2       96.60      106.72      2.32 o 
   2   7   2        7.32        9.69      1.50 o 
   3   7   2      237.64      245.91     10.54 o 
   4   7   2       87.64      104.36      4.73 o 
   5   7   2      414.74      424.18      7.37 o 
   6   7   2      106.76      101.63      5.36 o 
   7   7   2       54.85       55.21      4.74 o 
   8   7   2      102.64      100.98      5.79 o 
   9   7   2        0.04       -4.18      4.18 o 
  10   7   2        0.00       -1.36      3.80 o 
  11   7   2       69.87       56.29      5.85 o 
  12   7   2        0.27        7.32      5.14 o 
  -9   8   2        0.05        0.02      6.60 o 
  -8   8   2       12.36       10.49      6.91 o 
  -7   8   2       14.09       23.00      7.24 o 
  -6   8   2       98.64       81.58      8.00 o 
  -5   8   2      113.87      106.58      4.28 o 
  -4   8   2      288.41      287.05     13.81 o 
  -3   8   2      476.18      460.43      5.44 o 
  -2   8   2       69.19       63.86      2.77 o 
  -1   8   2       14.19       16.73      2.46 o 
   0   8   2       12.81       11.48      2.42 o 
   1   8   2       34.83       35.91      1.94 o 
   2   8   2      176.48      184.89      4.64 o 
   3   8   2      141.54      155.99      3.26 o 
   4   8   2       12.70       15.86      3.89 o 
   5   8   2       91.24      105.37      4.95 o 
   6   8   2      430.18      427.66      9.11 o 
   7   8   2        0.00       -2.49      4.35 o 
   8   8   2        3.63        0.33      4.13 o 
   9   8   2        4.97        1.19      4.48 o 
  10   8   2       45.89       55.98      5.69 o 
  11   8   2        8.74       22.92      5.25 o 
  -8   9   2        3.39        0.30      6.90 o 
  -7   9   2       15.87       24.58      7.74 o 
  -6   9   2       44.44       32.88      7.24 o 
  -5   9   2        0.32       -1.05      3.12 o 
  -4   9   2       59.17       38.51      3.52 o 
  -3   9   2      170.46      162.50      3.93 o 
  -2   9   2       64.81       60.59      3.99 o 
  -1   9   2       96.58       85.83      7.58 o 
   0   9   2       95.67       89.48      4.76 o 
   1   9   2        4.82        3.22      2.82 o 
   2   9   2       21.69       21.57      2.91 o 
   3   9   2        0.00       -1.28      1.80 o 
   4   9   2       12.56       13.75      3.06 o 
   5   9   2        2.13       -2.10      3.16 o 
   6   9   2       12.77        6.59      3.46 o 
   7   9   2       53.26       47.55      4.85 o 
   8   9   2        3.34       -2.58      4.14 o 
   9   9   2       18.23       17.82      4.55 o 
  10   9   2       45.48       56.73      5.77 o 
  11   9   2       15.88       26.46      4.38 o 
  -7  10   2        0.95        7.19      7.57 o 
  -6  10   2        0.46       -5.50      6.15 o 
  -5  10   2       19.68       15.80      6.43 o 
  -4  10   2       10.05       10.60      6.12 o 
  -3  10   2       79.04       73.78      7.19 o 
  -2  10   2       14.79       11.28      2.68 o 
  -1  10   2      390.51      364.64     12.69 o 
   0  10   2      129.74      122.79      5.83 o 
   1  10   2      518.23      530.92      7.90 o 
   2  10   2       49.48       46.31      5.46 o 
   3  10   2      185.12      180.99      7.52 o 
   4  10   2       93.46       95.53      4.92 o 
   5  10   2       27.64       30.88      4.62 o 
   6  10   2       12.94        8.60      3.01 o 
   7  10   2        0.29        3.27      4.22 o 
   8  10   2       20.97       29.82      5.00 o 
   9  10   2       15.27       31.25      4.96 o 
  10  10   2        5.79       18.25      4.02 o 
  -6  11   2       14.41        6.70      7.40 o 
  -5  11   2       18.18       29.18      7.81 o 
  -4  11   2        0.15       -1.59      7.25 o 
  -3  11   2        5.41       -2.76      7.16 o 
  -2  11   2        1.49        4.41      3.45 o 
  -1  11   2      157.50      142.97      6.51 o 
   0  11   2       43.24       50.34      5.12 o 
   1  11   2       40.03       32.86      4.92 o 
   2  11   2       75.63       78.54      5.95 o 
   3  11   2       50.57       59.17      6.64 o 
   4  11   2        6.07       -0.16      5.53 o 
   5  11   2       14.17       20.94      7.24 o 
   6  11   2       32.79       43.42      3.66 o 
   7  11   2        0.19        9.81      3.35 o 
   8  11   2       44.90       50.70      3.58 o 
   9  11   2        0.12        7.98      4.73 o 
  -4  12   2        0.68        3.72      7.70 o 
  -3  12   2        0.16       -2.11      7.17 o 
  -2  12   2       30.69       41.62      8.77 o 
  -1  12   2       63.12       53.12      5.62 o 
   0  12   2       22.11       18.28      4.56 o 
   1  12   2        7.19        6.01      4.32 o 
   3  12   2       57.76       58.27      6.10 o 
   4  12   2       61.66       73.70      7.67 o 
   5  12   2      107.36      107.47      7.86 o 
   6  12   2       21.74        7.52      5.51 o 
   7  12   2        4.66       -2.14     10.26 o 
   0  13   2       31.20       10.60      5.09 o 
   1  13   2       52.70       60.98      6.43 o 
   2  13   2       50.51       58.31      6.87 o 
   3  13   2       29.24       12.39      5.67 o 
   4  13   2       25.53       24.40      6.63 o 
  -6 -11   3        0.22        6.78      4.01 o 
  -5 -11   3        0.02        6.44      4.34 o 
  -4 -11   3      112.05      105.60      7.03 o 
  -3 -11   3       24.39        8.50      4.61 o 
  -2 -11   3       12.08        9.65      4.89 o 
  -1 -11   3       43.29       38.22      5.15 o 
   0 -11   3       34.70       39.41      6.15 o 
   1 -11   3       33.40       35.03      5.19 o 
   2 -11   3        1.69        9.90      4.62 o 
   3 -11   3        0.00       10.43      5.70 o 
  -8 -10   3        9.42       -0.25      3.15 o 
  -7 -10   3        9.24       -5.68      5.68 o 
  -6 -10   3       22.56       11.33      2.86 o 
  -5 -10   3        2.27       -1.15      4.49 o 
  -4 -10   3       31.49       28.97      4.85 o 
  -3 -10   3       46.53       36.01      5.51 o 
  -1 -10   3        3.68        3.44      4.58 o 
   0 -10   3        9.03       10.47      4.49 o 
   1 -10   3        1.40        4.57      4.42 o 
   2 -10   3       22.77       26.24      4.86 o 
   3 -10   3       54.79       72.94      6.54 o 
   4 -10   3       18.72       13.44      4.96 o 
   5 -10   3      113.69      141.53     26.98 o 
  -9  -9   3        5.54       19.57     13.45 o 
  -8  -9   3        0.08        6.49      4.97 o 
  -7  -9   3      141.09      148.23      5.08 o 
  -6  -9   3      115.90      106.18      4.18 o 
  -5  -9   3       49.05       49.18      6.44 o 
  -4  -9   3       87.48       87.28      7.33 o 
  -3  -9   3       16.80       16.71      4.88 o 
  -2  -9   3      103.44       92.06      5.79 o 
  -1  -9   3      228.32      220.89      7.98 o 
   0  -9   3       19.47       16.56      4.77 o 
   1  -9   3       17.01       25.64      4.74 o 
   2  -9   3       20.16       19.49      4.84 o 
   3  -9   3      132.42      130.79      6.62 o 
   4  -9   3        0.09       -2.93      4.34 o 
   5  -9   3        7.91        9.94      4.05 o 
   6  -9   3       18.50       16.32      6.52 o 
   7  -9   3       34.68       61.24     10.18 o 
 -10  -8   3        0.21        1.08      5.89 o 
  -9  -8   3       87.83       89.89      6.12 o 
  -8  -8   3        3.48        9.16      5.70 o 
  -7  -8   3      157.54      165.59      4.99 o 
  -6  -8   3        6.46       13.02      2.98 o 
  -5  -8   3        6.91        3.15      2.69 o 
  -4  -8   3       10.49        4.87      2.46 o 
  -3  -8   3       58.65       59.25      4.82 o 
  -2  -8   3       56.38       55.95      5.26 o 
  -1  -8   3      321.87      314.63      8.66 o 
   0  -8   3        0.90       -1.83      4.90 o 
   1  -8   3      164.35      155.50      6.72 o 
   2  -8   3        1.43       -1.00      4.00 o 
   3  -8   3       44.95       51.93      4.79 o 
   4  -8   3       16.81       16.24      4.52 o 
   5  -8   3       10.58       19.19      6.82 o 
   6  -8   3        4.09       -1.62      3.51 o 
   7  -8   3        7.07       15.48      8.23 o 
   8  -8   3        2.31       -6.42      7.05 o 
 -11  -7   3       43.02       48.94      6.88 o 
 -10  -7   3       11.58       25.43      6.14 o 
  -9  -7   3       15.11       21.54     11.90 o 
  -8  -7   3       17.12       15.20      7.09 o 
  -7  -7   3      170.81      176.48      4.80 o 
  -6  -7   3       34.71       43.19      3.04 o 
  -5  -7   3        2.67        3.16      2.61 o 
  -4  -7   3       15.27        9.82      2.53 o 
  -3  -7   3        0.21       -1.72      2.22 o 
  -2  -7   3       39.81       47.03      7.96 o 
  -1  -7   3       75.62       65.56      5.93 o 
   0  -7   3       60.53       72.61      5.34 o 
   1  -7   3       81.73       82.62      5.51 o 
   2  -7   3      278.95      262.36      7.81 o 
   3  -7   3      359.08      371.20      8.86 o 
   4  -7   3       76.29       66.88      4.95 o 
   5  -7   3       16.61       14.56      3.54 o 
   6  -7   3      136.28      151.81      5.52 o 
   7  -7   3       22.66       30.57      6.56 o 
   8  -7   3       47.30       48.63      7.84 o 
   9  -7   3      122.56      135.60     10.36 o 
 -11  -6   3        0.01        3.27      5.46 o 
 -10  -6   3       77.40       69.12      6.16 o 
  -9  -6   3        0.42        5.33      2.74 o 
  -8  -6   3        7.33       10.57      2.87 o 
  -7  -6   3       94.72       84.00      4.55 o 
  -6  -6   3       10.42        8.36      2.38 o 
  -5  -6   3      113.13      127.65      9.89 o 
  -4  -6   3       34.90       40.81      2.71 o 
  -3  -6   3        9.86        8.31      2.13 o 
  -2  -6   3       38.88       37.34      3.58 o 
  -1  -6   3       76.65       71.24      2.75 o 
   0  -6   3      278.89      266.28      4.05 o 
   1  -6   3      288.30      299.84      7.26 o 
   2  -6   3       35.14       37.21      4.36 o 
   3  -6   3        1.03        3.13      3.55 o 
   4  -6   3       61.64       65.46      4.72 o 
   5  -6   3       31.26       35.91      7.10 o 
   6  -6   3      452.66      463.72     10.30 o 
   7  -6   3       21.15       20.12      6.26 o 
   8  -6   3       75.68       79.20      7.35 o 
   9  -6   3       10.14       25.11      7.18 o 
  10  -6   3        3.67       -6.51      6.51 o 
 -12  -5   3        6.40        1.28      5.11 o 
 -11  -5   3       55.36       61.82      6.55 o 
 -10  -5   3       51.06       48.55      6.14 o 
  -9  -5   3       69.43       74.32      5.82 o 
  -8  -5   3       16.34       18.58      2.90 o 
  -7  -5   3      108.87      103.06      3.52 o 
  -6  -5   3      164.73      173.99      5.93 o 
  -5  -5   3      163.20      193.66      5.63 o 
  -4  -5   3      262.82      240.68      4.37 o 
  -3  -5   3        8.89        6.44      1.90 o 
  -2  -5   3       44.17       53.22      5.01 o 
  -1  -5   3       30.67       25.35      4.30 o 
   0  -5   3      427.44      428.25      8.57 o 
   1  -5   3     1129.50     1081.56     46.18 o 
   2  -5   3     1604.15     1572.86     14.02 o 
   3  -5   3      537.65      568.34     17.03 o 
   4  -5   3       11.25       14.93      2.47 o 
   5  -5   3       84.63       87.99      3.75 o 
   6  -5   3      577.68      591.52      6.52 o 
   7  -5   3       68.16       64.01      3.14 o 
   8  -5   3        4.25       -0.90      3.69 o 
   9  -5   3       36.35       51.90      5.07 o 
  10  -5   3        0.64        0.43      7.66 o 
  11  -5   3       52.03       72.96      6.09 o 
 -12  -4   3       82.34       84.34      6.82 o 
 -11  -4   3       43.94       44.48      5.65 o 
 -10  -4   3      182.68      180.20      7.66 o 
  -9  -4   3       18.96       20.05      4.53 o 
  -8  -4   3        9.22        8.94      4.05 o 
  -7  -4   3      372.40      372.40      5.39 o 
  -6  -4   3        8.09        7.82      1.43 o 
  -5  -4   3      174.42      192.51     11.01 o 
  -4  -4   3      236.51      223.78     16.97 o 
  -3  -4   3     1114.72     1190.68     16.01 o 
  -2  -4   3      703.53      779.91      7.10 o 
  -1  -4   3       25.34       55.65      2.25 o 
   0  -4   3     2796.63     2754.90     13.73 o 
   1  -4   3       13.01       16.88      1.33 o 
   2  -4   3     1924.28     1971.53     17.85 o 
   3  -4   3       55.99       46.67      2.80 o 
   4  -4   3      338.63      293.84      4.77 o 
   5  -4   3       30.61       35.06      2.32 o 
   6  -4   3        5.18        2.81      1.95 o 
   7  -4   3       27.42       32.97      3.31 o 
   8  -4   3        6.92        5.93      2.27 o 
   9  -4   3      206.59      210.51     10.85 o 
  10  -4   3        7.41        2.70      6.15 o 
  11  -4   3       13.55        8.93      4.08 o 
 -13  -3   3       12.15       -1.36      4.17 o 
 -12  -3   3       28.43       19.10      4.91 o 
 -11  -3   3       29.81       27.72      5.59 o 
 -10  -3   3      505.57      508.46     10.90 o 
  -9  -3   3        5.42        9.33      4.20 o 
  -8  -3   3      497.72      496.31      9.66 o 
  -7  -3   3      144.59      144.95      5.69 o 
  -6  -3   3       14.40       18.60      1.75 o 
  -5  -3   3      382.21      379.97      3.62 o 
  -4  -3   3        1.49        0.34      1.09 o 
  -3  -3   3        0.07        1.18      1.58 o 
  -2  -3   3       23.19       43.37      1.98 o 
  -1  -3   3     4139.63     4047.42     64.79 o 
   0  -3   3      383.53      422.75      3.79 o 
   1  -3   3      530.43      656.35      6.84 o 
   2  -3   3     2371.01     2509.64     10.40 o 
   3  -3   3      259.16      225.70      3.69 o 
   4  -3   3       33.56       19.82      2.51 o 
   5  -3   3       25.68       24.97      2.05 o 
   6  -3   3      175.30      168.27      3.62 o 
   7  -3   3      133.84      121.35      5.34 o 
   8  -3   3      126.24      128.65      3.50 o 
   9  -3   3      109.87      101.02      4.71 o 
  10  -3   3        1.36        4.16      3.50 o 
  11  -3   3        4.22       10.32      6.11 o 
  12  -3   3       40.85       32.00      6.17 o 
 -13  -2   3      136.99      147.79      7.72 o 
 -12  -2   3        5.50        2.11      3.22 o 
 -11  -2   3       54.33       57.63      5.74 o 
 -10  -2   3      552.62      541.63     10.89 o 
  -9  -2   3      449.08      433.63      9.28 o 
  -8  -2   3      250.98      264.42      7.22 o 
  -7  -2   3      447.94      450.34     20.67 o 
  -6  -2   3       62.68       63.71      4.33 o 
  -5  -2   3      119.07      145.46      3.67 o 
  -4  -2   3     1964.82     1837.84      9.37 o 
  -3  -2   3      870.68      812.55      7.00 o 
  -2  -2   3     1444.12     1500.54     17.97 o 
  -1  -2   3     2033.73     2086.99     16.07 o 
   0  -2   3     5257.77     5615.13     34.03 o 
   1  -2   3     1879.40     1772.01     40.00 o 
   2  -2   3    10471.16    10333.58     49.62 o 
   3  -2   3     5147.62     5101.62     31.62 o 
   4  -2   3     4173.80     4322.80     28.40 o 
   5  -2   3     1024.31     1013.96     10.13 o 
   6  -2   3       61.39       55.72      2.30 o 
   7  -2   3      178.94      176.59      3.39 o 
   8  -2   3      115.08      106.77      4.05 o 
   9  -2   3      356.58      348.11      6.87 o 
  10  -2   3        1.40       -3.70      3.70 o 
  11  -2   3       42.14       46.60      7.11 o 
  12  -2   3       73.73      109.02      8.81 o 
 -13  -1   3       69.83       51.89      6.07 o 
 -12  -1   3        9.73        0.19      5.04 o 
 -11  -1   3        0.05       -1.43      3.27 o 
 -10  -1   3        1.24       -1.77      3.43 o 
  -9  -1   3      715.18      707.31     33.36 o 
  -8  -1   3      265.85      249.67     10.10 o 
  -7  -1   3       54.85       38.61      2.29 o 
  -6  -1   3      615.77      629.85     13.14 o 
  -5  -1   3     1231.20     1272.26     16.03 o 
  -4  -1   3     9194.53     9546.64     36.61 o 
  -3  -1   3     3562.56     3414.42      9.83 o 
  -2  -1   3        1.15        3.28      1.18 o 
  -1  -1   3       57.42       63.12      2.07 o 
   0  -1   3     4151.82     4151.62     26.19 o 
   1  -1   3    20454.60    19435.62    125.30 o 
   2  -1   3     5607.07     5148.29     61.53 o 
   3  -1   3      219.96      169.90      4.45 o 
   4  -1   3       34.61       52.50      1.36 o 
   5  -1   3      264.78      295.14      6.55 o 
   6  -1   3     2076.74     2135.18     32.49 o 
   7  -1   3      523.47      532.23      8.08 o 
   8  -1   3        1.97        3.11      2.65 o 
   9  -1   3       97.34       98.06      8.25 o 
  10  -1   3      631.48      660.50     13.78 o 
  11  -1   3      247.09      244.61      9.75 o 
  12  -1   3       11.89        7.53      6.23 o 
 -13   0   3       54.83       70.06      6.02 o 
 -12   0   3      115.89      130.81      7.81 o 
 -11   0   3       61.25       43.42      5.11 o 
 -10   0   3      176.81      190.64      5.02 o 
  -9   0   3      358.04      356.31      4.88 o 
  -8   0   3      679.87      672.70      6.97 o 
  -7   0   3      619.62      643.07     10.33 o 
  -6   0   3       76.27       60.20      5.10 o 
  -5   0   3      280.41      223.53      2.53 o 
  -4   0   3     1262.62     1272.72      5.32 o 
  -3   0   3       23.03       13.14      0.82 o 
  -2   0   3     2476.90     2227.49     11.69 o 
  -1   0   3     1230.18     1184.53     14.63 o 
   0   0   3     1778.70     1720.30      7.98 o 
   1   0   3    16514.63    16122.20     93.60 o 
   2   0   3      386.67      338.28      8.84 o 
   3   0   3      244.61      290.09      4.57 o 
   4   0   3        1.09        2.46      0.60 o 
   5   0   3      751.68      780.56     10.63 o 
   6   0   3      740.65      791.65      4.61 o 
   7   0   3     1048.19     1036.11     16.03 o 
   8   0   3      281.10      282.28      6.42 o 
   9   0   3        0.07       -1.40      2.27 o 
  10   0   3      318.39      323.03      6.51 o 
  11   0   3       21.26       20.60      6.24 o 
  12   0   3       48.17       41.46      6.22 o 
  13   0   3       89.55       90.36      8.31 o 
 -13   1   3       20.83        3.30      5.26 o 
 -12   1   3      378.75      411.63     11.51 o 
 -11   1   3       21.09       18.90      4.76 o 
 -10   1   3      261.57      276.09      6.48 o 
  -9   1   3      143.91      126.81     13.46 o 
  -8   1   3       61.74       65.83      3.34 o 
  -7   1   3       51.71       44.56      2.64 o 
  -6   1   3       21.36       28.91      2.29 o 
  -5   1   3      350.35      351.58      2.57 o 
  -4   1   3       57.10       40.71      1.56 o 
  -3   1   3      238.30      289.62      2.25 o 
  -2   1   3    20274.92    19253.24     90.05 o 
  -1   1   3     4634.64     4822.27     10.46 o 
   0   1   3     8433.42     8198.82     67.31 o 
   1   1   3       16.14       13.23      0.88 o 
   2   1   3      268.99      282.56      4.67 o 
   3   1   3       13.21        4.81      0.81 o 
   4   1   3      267.02      197.62      1.52 o 
   5   1   3       35.36       20.68      1.20 o 
   6   1   3      389.21      475.66      4.53 o 
   7   1   3      453.53      460.38      3.91 o 
   8   1   3       73.10       64.73      2.44 o 
   9   1   3        5.28        3.04      2.09 o 
  10   1   3      174.67      165.87     12.84 o 
  11   1   3       49.60       50.19      3.95 o 
  12   1   3      108.35      116.47      5.29 o 
  13   1   3       20.18       24.45     13.03 o 
 -12   2   3      119.90      133.55     14.77 o 
 -11   2   3       89.32       95.58      8.35 o 
 -10   2   3       77.82       86.11      7.86 o 
  -9   2   3      176.34      179.12     12.83 o 
  -8   2   3       40.41       46.41      6.87 o 
  -7   2   3        1.82        1.79      1.66 o 
  -6   2   3      612.70      578.88     11.96 o 
  -5   2   3     1892.31     1887.34     15.41 o 
  -4   2   3       80.95       96.17      1.61 o 
  -3   2   3       48.91       55.08      1.12 o 
  -2   2   3     3179.70     3387.13     19.28 o 
  -1   2   3     4347.96     4182.16      7.74 o 
   0   2   3      621.38      782.85      4.83 o 
   1   2   3     5324.13     5284.69     56.05 o 
   2   2   3    13407.17    12574.85     29.07 o 
   3   2   3     2871.69     3011.75     20.68 o 
   4   2   3     4958.68     4939.94     13.63 o 
   5   2   3      625.79      557.76      9.11 o 
   6   2   3        1.70       -0.12      1.02 o 
   7   2   3      109.30       99.34      3.85 o 
   8   2   3        1.01        1.97      1.78 o 
   9   2   3       21.49       18.79      2.51 o 
  10   2   3       36.88       41.41      2.81 o 
  11   2   3       63.16       69.72      5.63 o 
  12   2   3       62.39       68.25      4.38 o 
  13   2   3        0.22        2.20      6.65 o 
 -12   3   3       50.22       53.30      7.38 o 
 -11   3   3       17.57       13.03      9.53 o 
 -10   3   3       33.35       37.63     12.28 o 
  -9   3   3       77.98       76.38      4.96 o 
  -8   3   3     1301.41     1291.34     11.49 o 
  -7   3   3       38.30       37.65      3.13 o 
  -6   3   3       47.39       30.56      2.47 o 
  -5   3   3      727.53      842.90      9.98 o 
  -4   3   3     1136.06     1330.52     18.24 o 
  -3   3   3      217.86      195.43      3.44 o 
  -2   3   3      254.35      271.68      4.86 o 
  -1   3   3      148.30      148.70      3.06 o 
   0   3   3      185.69      177.06      2.87 o 
   1   3   3      543.85      518.58      3.84 o 
   2   3   3      216.45      190.35      4.11 o 
   3   3   3      183.64      207.59      4.10 o 
   4   3   3      235.41      251.07      2.66 o 
   5   3   3      216.24      258.85      2.73 o 
   6   3   3        0.02        0.15      1.19 o 
   7   3   3      119.03      115.50      3.30 o 
   8   3   3       21.85       17.12      2.74 o 
   9   3   3       25.04       30.76      3.37 o 
  10   3   3        8.78        6.81      2.50 o 
  11   3   3        8.47        3.11      2.69 o 
  12   3   3        1.24       -4.22      4.22 o 
  13   3   3        1.96       14.01      3.39 o 
 -11   4   3       24.19       31.37      5.69 o 
 -10   4   3       14.25       11.90      5.48 o 
  -9   4   3      439.30      432.69     11.76 o 
  -8   4   3       19.43       22.52      5.35 o 
  -7   4   3      270.77      274.50      8.90 o 
  -6   4   3        7.30        8.03      4.81 o 
  -5   4   3       30.72       25.84      1.68 o 
  -4   4   3     2614.88     2737.19     24.12 o 
  -3   4   3     2136.50     2124.68      8.35 o 
  -2   4   3      708.29      700.83      3.54 o 
  -1   4   3      768.97      722.33      7.30 o 
   0   4   3      545.06      507.64      8.06 o 
   1   4   3      172.02      186.01      2.73 o 
   2   4   3     1355.58     1333.91     12.57 o 
   3   4   3      274.00      305.63      3.63 o 
   4   4   3      349.26      392.85      3.59 o 
   5   4   3     1201.25     1287.81     35.18 o 
   6   4   3     1035.99     1086.07      7.26 o 
   7   4   3      190.87      190.33      5.98 o 
   8   4   3        7.98        8.69      3.81 o 
   9   4   3      129.53      134.48      7.57 o 
  10   4   3        8.64        7.35      2.70 o 
  11   4   3       27.71       27.56      2.73 o 
  12   4   3        8.54        3.15      2.55 o 
  13   4   3       32.37       33.42      5.17 o 
 -11   5   3       24.79       11.17      6.75 o 
 -10   5   3       37.92       45.15      7.54 o 
  -9   5   3       55.34       62.89      7.22 o 
  -8   5   3       44.76       47.29      6.25 o 
  -7   5   3       92.84      112.90      7.47 o 
  -6   5   3      244.87      230.81      8.32 o 
  -5   5   3      109.40      109.75      3.26 o 
  -4   5   3      302.20      299.36      3.69 o 
  -3   5   3     1247.92     1249.76      9.86 o 
  -2   5   3      128.56      173.93      1.73 o 
  -1   5   3      375.45      394.91      3.31 o 
   0   5   3       48.45       56.97      1.82 o 
   1   5   3      191.59      195.60      3.07 o 
   2   5   3        2.01        2.61      1.42 o 
   3   5   3       26.16       24.81      2.45 o 
   4   5   3      151.67      119.15      3.48 o 
   5   5   3       70.54       57.71      1.94 o 
   6   5   3       75.58       88.60      3.52 o 
   7   5   3       46.61       57.46      4.60 o 
   8   5   3       12.49       12.22      4.19 o 
   9   5   3        0.23       -2.74      2.74 o 
  10   5   3       44.46       35.57      3.40 o 
  11   5   3       25.92       26.20      4.81 o 
  12   5   3       26.21       13.17      4.88 o 
  13   5   3        5.35       18.49      4.27 o 
 -11   6   3        1.18       19.93      7.32 o 
 -10   6   3        0.94        4.09      6.55 o 
  -9   6   3       49.25       34.49      6.71 o 
  -8   6   3       19.10       22.70      6.24 o 
  -7   6   3       32.80       32.47      6.35 o 
  -6   6   3        3.95        0.21      5.43 o 
  -5   6   3        4.68        2.42      2.19 o 
  -4   6   3      248.72      243.93      4.65 o 
  -3   6   3       21.38       21.01      1.44 o 
  -2   6   3       45.93       48.93      1.58 o 
  -1   6   3      750.82      790.98      9.47 o 
   0   6   3      335.10      349.13      2.65 o 
   1   6   3      456.27      498.64     11.85 o 
   2   6   3       15.23       14.66      2.16 o 
   3   6   3      149.05      143.84      4.51 o 
   4   6   3      573.26      578.67      6.68 o 
   5   6   3      558.47      601.72      5.26 o 
   6   6   3      728.50      714.68      6.95 o 
   7   6   3      140.11      128.65      5.99 o 
   8   6   3       13.47        6.70      4.66 o 
   9   6   3      228.85      206.31      7.49 o 
  10   6   3       96.86       97.21      6.32 o 
  11   6   3       30.10       30.15      5.06 o 
  12   6   3       50.62       53.77      5.24 o 
 -10   7   3        2.32       -1.22      5.90 o 
  -9   7   3       14.52       18.10      7.02 o 
  -8   7   3        1.13        5.98      6.48 o 
  -7   7   3      172.69      158.24      8.70 o 
  -6   7   3      107.06       94.17      7.31 o 
  -5   7   3       66.58       56.82      3.40 o 
  -4   7   3       72.48       71.77      4.37 o 
  -3   7   3        0.84       -0.51      1.68 o 
  -2   7   3        0.03       -0.66      1.64 o 
  -1   7   3      118.64       93.24      1.94 o 
   0   7   3      181.32      184.47      2.88 o 
   1   7   3     1166.43     1301.39     21.10 o 
   2   7   3      236.95      204.78     12.81 o 
   3   7   3       11.05        7.36      1.98 o 
   4   7   3       24.39       31.52      2.36 o 
   5   7   3        6.83        5.71      2.17 o 
   6   7   3       55.28       65.32      2.98 o 
   7   7   3      147.94      136.31      5.94 o 
   8   7   3      177.16      173.22      7.02 o 
   9   7   3      462.26      483.62     10.92 o 
  10   7   3        0.37       -0.51      3.95 o 
  11   7   3       25.61       20.81      5.49 o 
  12   7   3        9.15       13.02      4.19 o 
  -9   8   3       19.52       40.47      7.94 o 
  -8   8   3       32.66       33.73      7.30 o 
  -7   8   3       47.96       38.38      7.15 o 
  -6   8   3        3.29        5.86      5.67 o 
  -5   8   3       99.95       89.20      4.02 o 
  -4   8   3       34.19       34.31      3.59 o 
  -3   8   3        8.82        9.60      2.02 o 
  -2   8   3       76.47       66.15      2.72 o 
  -1   8   3       97.31       98.33      2.93 o 
   0   8   3       87.94       84.21      3.23 o 
   1   8   3       26.60       27.09      1.86 o 
   2   8   3      127.86      123.21      6.27 o 
   3   8   3       30.83       27.13      2.42 o 
   4   8   3        0.23       -1.05      2.11 o 
   5   8   3      127.49      127.17      3.80 o 
   6   8   3      204.54      189.60      6.06 o 
   7   8   3      788.00      871.48     13.50 o 
   8   8   3      490.25      511.09     11.25 o 
   9   8   3      412.85      431.88     10.97 o 
  10   8   3        0.37       -4.27      4.27 o 
  11   8   3        1.78       -4.00      4.00 o 
  -8   9   3        9.72        4.80      6.56 o 
  -7   9   3        7.85        4.00      7.06 o 
  -6   9   3        0.07        2.74      6.42 o 
  -5   9   3      166.11      140.47     10.95 o 
  -4   9   3      117.88      135.47      4.98 o 
  -3   9   3      618.48      620.55      9.86 o 
  -2   9   3      205.60      200.37      4.10 o 
  -1   9   3       59.31       53.08      2.82 o 
   0   9   3        0.04        2.50      2.59 o 
   1   9   3        0.18       -1.54      2.58 o 
   2   9   3       20.16       26.07      3.47 o 
   3   9   3       17.48       19.47      2.74 o 
   4   9   3      175.66      178.13      5.70 o 
   5   9   3      125.35      130.92      6.25 o 
   6   9   3       25.86       33.61      4.33 o 
   7   9   3       94.42      108.10      6.17 o 
   8   9   3       10.09        5.19      4.09 o 
  10   9   3      114.77      116.08      7.14 o 
  11   9   3       24.23       29.71      5.09 o 
  -7  10   3       13.43       22.86      8.13 o 
  -6  10   3        1.84       -2.51      6.98 o 
  -5  10   3       10.26        2.49      2.96 o 
  -4  10   3        4.83        4.34      4.77 o 
  -3  10   3        8.77       10.71      3.40 o 
  -2  10   3        4.29        5.46      2.60 o 
  -1  10   3       41.53       34.47      3.16 o 
   0  10   3      144.53      153.52     16.18 o 
   1  10   3      267.57      297.30     19.48 o 
   2  10   3      582.24      623.17      9.66 o 
   3  10   3      355.39      370.44      6.98 o 
   4  10   3       91.10      100.75      3.43 o 
   5  10   3      208.39      210.68      6.95 o 
   6  10   3        2.46       -3.38      3.64 o 
   7  10   3        8.82        2.00      3.55 o 
   8  10   3       90.27       77.87      5.65 o 
   9  10   3      115.39      114.01      6.62 o 
  10  10   3       29.79       41.98      5.36 o 
  -6  11   3        0.01       -6.06      8.63 o 
  -5  11   3        3.36        0.18      7.06 o 
  -4  11   3       40.51       43.47     11.52 o 
  -3  11   3        0.01       -5.22      6.63 o 
  -2  11   3        8.04        7.93      4.82 o 
  -1  11   3      171.59      168.82      4.74 o 
   0  11   3       56.68       60.89      3.93 o 
   1  11   3      174.01      187.63      5.61 o 
   2  11   3      318.58      363.64     11.80 o 
   3  11   3       28.83       24.98      3.58 o 
   4  11   3       10.49       13.55      5.28 o 
   5  11   3        4.99        2.66      5.92 o 
   6  11   3        0.25       -3.20      3.20 o 
   7  11   3       28.44       30.18      4.06 o 
   8  11   3       16.94       26.05      4.27 o 
   9  11   3       18.44       42.71      5.58 o 
  -4  12   3        0.11       12.87      8.47 o 
  -3  12   3       13.76       10.33      7.66 o 
  -2  12   3      119.84      132.80      9.68 o 
  -1  12   3       57.08       67.43     16.21 o 
   0  12   3       89.41       97.17      6.07 o 
   1  12   3       12.36       -0.34      4.36 o 
   2  12   3       62.06       60.32      6.00 o 
   3  12   3      245.65      258.50      9.60 o 
   4  12   3       17.53       11.25      5.41 o 
   5  12   3      532.12      623.19     15.04 o 
   6  12   3       33.58       37.27      7.17 o 
   7  12   3      145.38      176.78      6.71 o 
  -1  13   3        0.32       17.82      8.49 o 
   0  13   3        0.20       -4.25      4.25 o 
   1  13   3       13.57       15.39      4.80 o 
   2  13   3        5.71       -5.95      5.95 o 
   3  13   3      137.69      168.67      9.21 o 
   4  13   3       57.95       90.61      8.52 o 
   5  13   3        9.27       13.87      6.37 o 
  -4 -11   4       13.85        1.41      4.91 o 
  -3 -11   4        1.72       -1.11      4.65 o 
  -2 -11   4        0.23        1.73      4.23 o 
  -1 -11   4        0.57       10.52      4.50 o 
   0 -11   4        0.41        6.86      5.21 o 
   1 -11   4        3.19        5.74      5.21 o 
  -7 -10   4       12.99       21.05      3.46 o 
  -6 -10   4        2.27       15.93      6.57 o 
  -5 -10   4       27.39       22.36      5.15 o 
  -2 -10   4       27.16       20.94      5.17 o 
  -1 -10   4        5.46        3.71      5.02 o 
   0 -10   4       19.61       26.38      5.07 o 
   1 -10   4       27.54       26.07      5.67 o 
   2 -10   4       83.51      108.34      7.43 o 
   3 -10   4       16.71       23.99      5.83 o 
   4 -10   4       23.62       27.00      5.89 o 
  -8  -9   4       24.28       13.97      4.68 o 
  -7  -9   4       46.12       42.35      6.28 o 
  -6  -9   4        9.20        9.05      2.95 o 
  -5  -9   4       14.43       12.82      2.91 o 
  -4  -9   4       82.05       74.31      3.77 o 
  -2  -9   4       98.66       83.34      6.28 o 
  -1  -9   4       57.93       39.57      5.01 o 
   0  -9   4       64.50       74.57      5.93 o 
   1  -9   4      103.73       98.84      6.39 o 
   2  -9   4       47.93       50.42      5.20 o 
   3  -9   4        1.59        2.30      4.83 o 
   4  -9   4        1.75        0.03      4.52 o 
   5  -9   4       18.15       15.65      6.11 o 
   6  -9   4      120.94      154.66     22.89 o 
 -10  -8   4        7.57       -0.96      5.50 o 
  -9  -8   4        2.44        8.59      8.33 o 
  -8  -8   4       18.25        7.55      2.84 o 
  -7  -8   4       31.29       20.84      3.05 o 
  -6  -8   4       20.57        5.27      6.86 o 
  -5  -8   4        9.00       10.45      2.86 o 
  -4  -8   4      142.49      134.12      4.31 o 
  -3  -8   4      591.11      575.36      9.41 o 
  -2  -8   4      176.76      178.99      7.25 o 
  -1  -8   4      224.91      221.12      7.57 o 
   0  -8   4       26.30       26.68      5.03 o 
   1  -8   4       26.75       27.38      5.02 o 
   2  -8   4       19.34       15.15      4.67 o 
   3  -8   4      228.79      232.29      8.18 o 
   4  -8   4       33.49       44.02      5.35 o 
   5  -8   4       41.20       51.02      5.74 o 
   6  -8   4       78.42       84.42      5.28 o 
   7  -8   4       18.95       17.94      7.96 o 
 -10  -7   4       62.39       51.90      6.88 o 
  -9  -7   4        0.46        0.49      2.95 o 
  -8  -7   4       27.35       29.43      6.75 o 
  -7  -7   4       57.08       50.89      5.30 o 
  -6  -7   4       57.17       54.49      3.35 o 
  -5  -7   4      322.92      326.88      8.38 o 
  -4  -7   4       46.69       41.27      2.95 o 
  -3  -7   4      365.62      384.96      5.93 o 
  -2  -7   4       19.62       10.37      2.57 o 
  -1  -7   4       19.16       25.07      4.28 o 
   0  -7   4       51.94       47.71      5.15 o 
   1  -7   4      127.08      115.86      6.06 o 
   2  -7   4       23.35       26.76      4.85 o 
   3  -7   4      176.37      168.25      6.79 o 
   4  -7   4        0.73        4.26      3.89 o 
   5  -7   4        3.12        1.93      4.56 o 
   6  -7   4       13.26       18.94      3.95 o 
   7  -7   4       21.11       12.46      3.53 o 
   8  -7   4      139.28      157.99     10.00 o 
   9  -7   4       62.70       54.12      8.96 o 
 -11  -6   4        8.90       -6.12      6.12 o 
 -10  -6   4       63.78       52.66      5.89 o 
  -9  -6   4        6.18       -3.34      5.11 o 
  -8  -6   4        2.21       -0.75      2.58 o 
  -7  -6   4        0.53        0.81      4.65 o 
  -6  -6   4      110.14      101.59      3.77 o 
  -5  -6   4        0.60       -0.60      2.43 o 
  -4  -6   4       85.55       82.39      3.42 o 
  -3  -6   4       20.18       28.68      2.56 o 
  -2  -6   4      171.28      169.32      8.02 o 
  -1  -6   4      361.71      348.06      5.05 o 
   0  -6   4     1666.70     1596.40     24.41 o 
   1  -6   4      581.30      574.42      9.98 o 
   2  -6   4      148.38      161.06      6.37 o 
   3  -6   4      208.31      187.24      6.63 o 
   4  -6   4      307.68      326.89      8.45 o 
   5  -6   4       26.17       16.40      3.97 o 
   6  -6   4      100.94      127.72      6.04 o 
   7  -6   4        0.57        1.88      2.74 o 
   8  -6   4       77.15       98.94     19.44 o 
   9  -6   4       46.21       45.45      7.90 o 
  10  -6   4       25.43       31.66      7.57 o 
 -12  -5   4      181.79      195.64      9.58 o 
 -11  -5   4       72.77       78.08      7.12 o 
 -10  -5   4       48.33       48.93      6.36 o 
  -9  -5   4      153.17      157.56      7.40 o 
  -8  -5   4      489.36      461.56      6.76 o 
  -7  -5   4       40.16       51.29      3.09 o 
  -6  -5   4       26.86       25.76      2.65 o 
  -5  -5   4       48.59       39.86      2.77 o 
  -4  -5   4      746.23      773.27      7.41 o 
  -3  -5   4     1604.36     1572.96     13.96 o 
  -2  -5   4     2043.13     2074.14     11.19 o 
  -1  -5   4      245.78      259.73      8.48 o 
   0  -5   4     2435.27     2406.99     27.01 o 
   1  -5   4     2153.54     2070.50     32.68 o 
   2  -5   4       12.02       14.71      2.27 o 
   3  -5   4      555.10      546.06     10.24 o 
   4  -5   4      141.77      147.74      4.10 o 
   5  -5   4        0.08       -1.41      2.72 o 
   6  -5   4      690.17      691.78      9.66 o 
   7  -5   4       92.97       90.72      4.40 o 
   8  -5   4       15.99       11.63      2.73 o 
   9  -5   4       34.57       35.22      4.51 o 
  10  -5   4        7.45        1.23      4.07 o 
 -12  -4   4       86.55       96.47      6.88 o 
 -11  -4   4       89.16       89.44      6.86 o 
 -10  -4   4       63.18       67.25      5.83 o 
  -9  -4   4        0.37       -2.03      4.57 o 
  -8  -4   4      425.11      373.83      9.07 o 
  -7  -4   4      304.23      275.41     10.87 o 
  -6  -4   4      246.23      249.98     12.35 o 
  -5  -4   4      547.66      567.79      6.20 o 
  -4  -4   4      341.62      332.44      4.80 o 
  -3  -4   4     3135.16     3297.44     37.44 o 
  -2  -4   4       36.10       17.95      2.00 o 
  -1  -4   4      193.48      165.66      3.29 o 
   0  -4   4      915.17      977.72     11.81 o 
   1  -4   4     2824.41     2731.77     32.59 o 
   2  -4   4      105.91       85.21      3.22 o 
   3  -4   4       53.12       64.10      3.50 o 
   4  -4   4       18.97       17.32      2.34 o 
   5  -4   4       76.16       82.70      4.05 o 
   6  -4   4       10.29        6.26      2.21 o 
   7  -4   4        0.15        2.73      2.40 o 
   8  -4   4       27.45       32.13      3.30 o 
   9  -4   4       20.62       18.22      4.17 o 
  10  -4   4       63.44       59.70      4.95 o 
  11  -4   4       32.30       23.79      6.30 o 
 -12  -3   4        0.86       -5.00      5.00 o 
 -11  -3   4       45.07       41.15      5.93 o 
 -10  -3   4        3.54       -4.49      4.49 o 
  -9  -3   4      159.84      146.11      6.41 o 
  -8  -3   4      329.19      298.48      8.25 o 
  -7  -3   4      247.54      249.59      3.56 o 
  -6  -3   4      105.36      102.24      2.41 o 
  -5  -3   4     1864.79     1966.02     12.27 o 
  -4  -3   4     2158.56     2286.23     14.22 o 
  -3  -3   4     1191.18     1286.56     18.53 o 
  -2  -3   4       67.85       64.52      2.34 o 
  -1  -3   4      919.07      907.32     19.86 o 
   0  -3   4      993.12     1007.43      4.72 o 
   1  -3   4     4531.42     4552.52     54.18 o 
   2  -3   4     2638.65     2807.08     11.38 o 
   3  -3   4        4.26        3.67      1.73 o 
   4  -3   4      394.11      386.40      8.15 o 
   5  -3   4       34.60       35.97      2.92 o 
   6  -3   4       15.41       15.28      2.07 o 
   7  -3   4        6.73        7.33      2.09 o 
   8  -3   4      257.77      246.49      4.69 o 
   9  -3   4        0.43       -1.18      2.32 o 
  10  -3   4        0.43        1.53      5.19 o 
  11  -3   4       64.31       78.47      7.98 o 
 -12  -2   4        9.82       15.94      4.93 o 
 -11  -2   4      276.81      284.35      8.98 o 
 -10  -2   4        6.98        4.64      4.46 o 
  -9  -2   4      635.68      620.00     11.11 o 
  -8  -2   4       65.19       71.35      5.09 o 
  -7  -2   4      383.54      392.20      7.09 o 
  -6  -2   4        1.12        0.08      1.30 o 
  -5  -2   4      498.91      469.80      6.31 o 
  -4  -2   4        1.26        6.60      1.56 o 
  -3  -2   4      227.74      309.67     12.95 o 
  -2  -2   4     2509.03     2346.02     46.68 o 
  -1  -2   4      616.19      571.92      4.60 o 
   0  -2   4      183.38      195.49      2.70 o 
   1  -2   4       90.64       68.69      1.97 o 
   2  -2   4      674.37      721.55     11.18 o 
   3  -2   4       56.30       57.69      2.33 o 
   4  -2   4      275.87      264.86      2.96 o 
   5  -2   4       12.38       12.93      1.28 o 
   6  -2   4       24.92       24.10      2.07 o 
   7  -2   4      145.29      131.34      3.30 o 
   8  -2   4      732.06      691.63     13.51 o 
   9  -2   4       40.63       37.53      4.50 o 
  11  -2   4        3.69       -5.56      5.56 o 
  12  -2   4        6.53        7.35      5.60 o 
 -13  -1   4       12.78        3.45      4.51 o 
 -12  -1   4       38.71       44.76      4.83 o 
 -11  -1   4       79.73       85.88      4.28 o 
 -10  -1   4        6.86        2.96      4.06 o 
  -9  -1   4        3.92        6.17      3.90 o 
  -8  -1   4       11.65        2.24      3.80 o 
  -7  -1   4      242.23      256.35      4.73 o 
  -6  -1   4        0.79        1.69      0.99 o 
  -5  -1   4       54.25       28.14      1.21 o 
  -4  -1   4      534.95      536.66      6.92 o 
  -3  -1   4       20.89       25.38      1.49 o 
  -2  -1   4      194.80      199.17      3.11 o 
  -1  -1   4      281.29      269.30      2.98 o 
   0  -1   4      390.54      434.42      5.14 o 
   1  -1   4      441.49      434.50      5.50 o 
   2  -1   4      533.39      488.71      6.92 o 
   3  -1   4        1.49        0.96      1.53 o 
   4  -1   4      290.25      317.28      3.55 o 
   5  -1   4      152.16      147.95      2.57 o 
   6  -1   4       57.40       53.78      2.55 o 
   7  -1   4      590.88      573.26     18.92 o 
   8  -1   4       15.63       17.16      3.02 o 
   9  -1   4        7.07       14.86      5.20 o 
  10  -1   4        6.99        9.64      5.62 o 
  11  -1   4       10.41        0.30      5.22 o 
  12  -1   4        1.86       -6.42      6.42 o 
 -13   0   4       39.17       39.53      5.76 o 
 -11   0   4        1.04        1.23      3.80 o 
 -10   0   4       20.74       23.48      3.05 o 
  -9   0   4      554.71      538.98      7.28 o 
  -8   0   4       16.35       17.88      3.58 o 
  -7   0   4      287.20      295.60      4.95 o 
  -6   0   4       28.93       24.10      1.51 o 
  -5   0   4      229.96      283.15      3.91 o 
  -4   0   4     3103.00     3263.07     15.52 o 
  -3   0   4     1577.81     1575.71     13.86 o 
  -2   0   4     2665.95     2590.38     19.83 o 
  -1   0   4     1084.55     1077.99      6.49 o 
   0   0   4       14.59       10.63      0.95 o 
   1   0   4        2.27        5.89      1.09 o 
   2   0   4      262.50      242.32      2.96 o 
   3   0   4      257.00      273.98      6.91 o 
   4   0   4      115.82      123.41      1.70 o 
   5   0   4      806.75      850.00      7.21 o 
   6   0   4        0.73        0.05      1.42 o 
   7   0   4      362.91      363.25      7.59 o 
   8   0   4        3.24        1.73      1.81 o 
   9   0   4        0.00       -4.91      4.91 o 
  10   0   4       81.63       69.43      6.65 o 
  11   0   4        0.10        5.56      6.41 o 
  12   0   4        0.98        2.08      5.24 o 
  13   0   4      114.27      105.16      8.22 o 
 -12   1   4       60.79       71.71      6.67 o 
 -11   1   4       25.67       20.18      4.74 o 
 -10   1   4       36.89       29.82      4.22 o 
  -9   1   4      859.67      865.64     24.48 o 
  -8   1   4       26.29       19.41      2.21 o 
  -7   1   4       35.69       27.52      1.84 o 
  -6   1   4       30.84       26.29      1.39 o 
  -5   1   4      161.11      173.94      2.30 o 
  -4   1   4       33.72       48.57      1.43 o 
  -3   1   4     2116.41     2260.57      8.90 o 
  -2   1   4     2839.76     2770.23     10.09 o 
  -1   1   4      909.65      940.83      4.22 o 
   0   1   4      778.05      694.69      5.24 o 
   1   1   4      527.13      565.57      3.27 o 
   2   1   4       11.73        8.29      1.34 o 
   3   1   4      392.83      409.97      5.21 o 
   4   1   4       25.06       23.15      1.22 o 
   5   1   4      341.92      427.25      3.88 o 
   6   1   4       38.94       29.80      1.40 o 
   7   1   4       21.65       21.59      1.51 o 
   8   1   4       48.08       49.53      2.82 o 
   9   1   4      422.41      444.91      6.27 o 
  10   1   4        1.80        0.65      4.21 o 
  11   1   4       92.82       89.54      8.95 o 
  12   1   4       20.83       22.28      5.06 o 
  13   1   4        2.71        5.18      5.46 o 
 -12   2   4        3.72       -4.60      4.60 o 
 -11   2   4       36.28       31.46      3.83 o 
 -10   2   4      104.26      103.56      5.49 o 
  -9   2   4      375.67      373.39      7.02 o 
  -8   2   4        0.00       -1.87      1.87 o 
  -7   2   4      110.13      114.19      2.68 o 
  -6   2   4        2.54        0.51      1.06 o 
  -5   2   4     1069.95     1150.97     14.36 o 
  -4   2   4     1023.07     1079.22     11.33 o 
  -3   2   4     1397.36     1401.83      7.01 o 
  -2   2   4     2664.62     2649.17     13.09 o 
  -1   2   4     2009.55     1952.32     27.21 o 
   0   2   4      125.58      149.33      5.85 o 
   1   2   4     5125.67     5313.24     12.59 o 
   2   2   4     6590.07     6472.09     47.49 o 
   3   2   4      263.53      276.81      3.25 o 
   4   2   4       11.37       18.76      1.00 o 
   5   2   4        4.59        1.57      0.83 o 
   6   2   4      696.98      689.95      4.12 o 
   7   2   4       55.40       49.07      2.01 o 
   8   2   4       54.08       61.14      2.41 o 
   9   2   4        0.15        1.81      2.54 o 
  10   2   4       11.32        8.41      2.67 o 
  11   2   4      140.73      139.05      3.98 o 
  12   2   4        7.72        1.46      3.07 o 
  13   2   4       62.76       71.66      7.06 o 
 -12   3   4        3.27        9.07      5.03 o 
 -11   3   4       56.11       65.96      4.37 o 
 -10   3   4       63.46       62.38      7.97 o 
  -9   3   4      162.51      160.63      5.21 o 
  -8   3   4      375.34      380.54      6.74 o 
  -7   3   4        0.76        0.24      2.23 o 
  -6   3   4       19.04       30.93      1.36 o 
  -5   3   4      622.15      747.39     14.17 o 
  -4   3   4      411.80      386.78      3.58 o 
  -3   3   4     1616.45     1656.19     10.41 o 
  -2   3   4      175.51      148.21      2.20 o 
  -1   3   4      296.63      340.23      3.67 o 
   0   3   4     1231.82     1261.30     11.85 o 
   1   3   4      168.67      133.49      2.80 o 
   2   3   4      463.74      510.75      6.34 o 
   3   3   4      902.68      869.32     13.80 o 
   4   3   4      129.60      109.82      2.07 o 
   5   3   4     2614.39     2536.27      8.35 o 
   6   3   4      792.11      846.78      9.83 o 
   7   3   4        1.41        2.21      1.59 o 
   8   3   4        6.37        5.21      1.78 o 
   9   3   4      417.07      381.15      8.02 o 
  10   3   4      392.43      397.13     15.16 o 
  11   3   4      354.61      373.92     11.99 o 
  12   3   4       22.76       26.66      3.64 o 
  13   3   4      129.85      112.47      7.81 o 
 -12   4   4       22.44       13.44      6.38 o 
 -10   4   4       32.30       35.69      6.00 o 
  -9   4   4      104.74      106.93      7.98 o 
  -8   4   4       47.12       47.96      6.43 o 
  -7   4   4        0.04        4.99      4.95 o 
  -6   4   4       55.03       56.59      3.64 o 
  -5   4   4      101.64       86.82      2.43 o 
  -4   4   4      223.93      199.51      3.11 o 
  -3   4   4       36.67       44.81      5.71 o 
  -2   4   4     1467.85     1550.12     10.65 o 
  -1   4   4      509.81      533.85      4.88 o 
   0   4   4      288.17      325.88      2.86 o 
   1   4   4       62.67       93.02      1.72 o 
   2   4   4      919.05      978.73      6.71 o 
   3   4   4      328.68      339.11      7.79 o 
   4   4   4     2767.34     3018.48     11.55 o 
   5   4   4      189.38      155.88      3.02 o 
   6   4   4     3197.15     3091.21     14.49 o 
   7   4   4      284.13      247.12      6.56 o 
   8   4   4      610.20      561.25      9.84 o 
   9   4   4      779.79      725.03     25.85 o 
  10   4   4      465.72      468.96     17.32 o 
  11   4   4      123.35      126.35     14.97 o 
  12   4   4       61.58       74.18      6.97 o 
  13   4   4       49.45       43.14      3.99 o 
 -11   5   4        1.42       10.61      6.04 o 
 -10   5   4        1.96       -6.70      6.70 o 
  -9   5   4       73.30       83.10      7.94 o 
  -8   5   4       93.49       94.61      7.45 o 
  -7   5   4      459.68      450.87     11.59 o 
  -6   5   4     1398.55     1426.65     17.98 o 
  -5   5   4       31.80       31.86      2.05 o 
  -4   5   4       49.62       59.47      2.21 o 
  -3   5   4        2.71        3.15      0.96 o 
  -2   5   4     2757.95     2886.13     20.64 o 
  -1   5   4     2681.44     2725.06     30.24 o 
   0   5   4      657.07      637.93      4.26 o 
   1   5   4      994.92     1089.79      6.83 o 
   2   5   4      112.74      143.60      8.41 o 
   3   5   4     1950.28     2037.93     15.67 o 
   4   5   4      263.22      288.13      3.49 o 
   5   5   4      142.40      170.72      2.87 o 
   6   5   4      202.17      191.46      4.95 o 
   7   5   4      942.80      933.62     12.33 o 
   8   5   4     1413.58     1390.66     15.59 o 
   9   5   4      332.11      327.55      8.67 o 
  10   5   4      427.05      426.68     11.08 o 
  11   5   4      120.84      103.27     17.63 o 
  12   5   4        0.64        0.92      2.81 o 
  13   5   4        2.67       -3.47      3.47 o 
 -11   6   4        0.78       -7.43      7.43 o 
 -10   6   4       69.79       77.73      8.41 o 
  -9   6   4       10.54       10.13      6.72 o 
  -8   6   4       68.37       49.65      6.86 o 
  -7   6   4        2.65        1.98      5.21 o 
  -6   6   4      139.80      141.40      7.68 o 
  -5   6   4        3.81       -0.02      1.96 o 
  -4   6   4      775.03      757.88     10.64 o 
  -3   6   4      111.22       84.39      6.34 o 
  -2   6   4      901.12      811.17      4.08 o 
  -1   6   4      778.30      922.05      7.58 o 
   0   6   4       23.24       23.97      1.61 o 
   1   6   4       16.37       19.35      1.81 o 
   2   6   4        5.25        6.23      1.74 o 
   3   6   4      674.58      703.33      6.40 o 
   4   6   4       91.65       83.21      2.76 o 
   5   6   4      870.65      795.70     10.10 o 
   6   6   4      495.89      489.50     18.44 o 
   7   6   4      669.20      669.65     11.07 o 
   8   6   4      472.95      506.01     10.39 o 
   9   6   4       25.84       18.25      4.50 o 
  10   6   4        8.16        3.95      2.77 o 
  11   6   4       36.74       40.91      5.22 o 
  12   6   4        1.83       -4.32      4.32 o 
 -10   7   4       30.00       40.25      7.72 o 
  -9   7   4        8.66        6.31      6.97 o 
  -8   7   4       23.26       32.87      7.58 o 
  -7   7   4      104.03      110.73      7.72 o 
  -6   7   4      227.68      215.17      9.30 o 
  -5   7   4      394.16      381.32      6.31 o 
  -4   7   4      508.92      460.26      6.72 o 
  -3   7   4      265.70      249.49      3.84 o 
  -2   7   4      663.58      681.80      4.63 o 
  -1   7   4       66.30       63.16      1.50 o 
   0   7   4        1.50        1.19      1.00 o 
   1   7   4      191.05      218.43     11.37 o 
   2   7   4      628.34      687.46      6.47 o 
   3   7   4      502.81      530.67     11.61 o 
   4   7   4      422.69      451.06      9.15 o 
   5   7   4       54.01       62.72      3.00 o 
   6   7   4      141.56      146.07      4.67 o 
   7   7   4       49.95       53.15      4.99 o 
   8   7   4        1.87       -1.29      3.85 o 
   9   7   4       78.80       62.93      5.89 o 
  10   7   4       85.23       87.85      5.97 o 
  11   7   4       46.23       47.69      5.37 o 
  12   7   4       32.28       21.15      4.99 o 
  -9   8   4       12.10        1.39      7.87 o 
  -8   8   4      115.36      151.01      9.74 o 
  -7   8   4      141.08      131.87      8.36 o 
  -6   8   4      371.78      346.04     11.29 o 
  -5   8   4      258.75      258.97      5.77 o 
  -4   8   4      299.11      274.72     10.61 o 
  -3   8   4       47.98       47.95      4.60 o 
  -2   8   4        9.25        4.28      1.82 o 
  -1   8   4      292.40      302.63      4.27 o 
   0   8   4      308.03      316.60      4.33 o 
   1   8   4      603.88      591.30     11.48 o 
   2   8   4      108.29      104.38      3.24 o 
   3   8   4        5.78        4.83      2.59 o 
   4   8   4      245.87      251.51      4.85 o 
   5   8   4      240.50      230.51     12.29 o 
   6   8   4        2.56        4.34      4.10 o 
   7   8   4      593.81      582.93      7.45 o 
   8   8   4      795.95      753.03     13.11 o 
   9   8   4      215.11      233.15      8.62 o 
  10   8   4       57.73       64.31      5.54 o 
  11   8   4        6.88       -3.55      4.44 o 
  -8   9   4       49.13       59.58      8.69 o 
  -7   9   4        5.70        1.99      6.68 o 
  -6   9   4       16.00       20.30      6.60 o 
  -5   9   4      191.21      165.80      5.09 o 
  -4   9   4       17.43       18.30      3.33 o 
  -3   9   4        6.58       11.30      3.34 o 
  -2   9   4      388.88      336.16     25.98 o 
  -1   9   4      232.26      239.01      6.41 o 
   0   9   4       67.48       69.34      3.48 o 
   1   9   4      166.81      174.92      6.61 o 
   2   9   4      155.89      158.25      3.33 o 
   3   9   4        4.50        9.42      2.24 o 
   4   9   4      258.51      262.69      9.34 o 
   5   9   4      247.06      266.15      5.43 o 
   6   9   4      206.14      200.93      5.04 o 
   7   9   4       30.96       30.17      2.88 o 
   8   9   4      222.90      234.51      8.31 o 
   9   9   4       15.97       33.21      5.08 o 
  10   9   4        9.08        8.87      4.29 o 
  11   9   4        3.99       -3.84      3.84 o 
  -7  10   4       17.74        3.37      6.42 o 
  -6  10   4        1.16        8.70      7.20 o 
  -5  10   4        0.08        0.60      2.87 o 
  -4  10   4       20.49       13.56      3.28 o 
  -3  10   4       18.01       15.15      5.20 o 
  -2  10   4      193.04      191.76      9.60 o 
  -1  10   4      104.56      100.82      3.54 o 
   0  10   4        8.31        6.35      4.03 o 
   1  10   4        0.11       -2.83      2.83 o 
   2  10   4       13.87       11.71      3.10 o 
   3  10   4        3.52        1.35      2.18 o 
   4  10   4      221.48      242.78     11.28 o 
   5  10   4       36.86       44.73      5.34 o 
   6  10   4      211.56      219.81     12.26 o 
   7  10   4        5.83       17.81      4.67 o 
   8  10   4      237.00      247.74      8.76 o 
   9  10   4       25.86       11.71      4.00 o 
  -6  11   4        4.37        8.39      7.07 o 
  -5  11   4       36.42       28.03      8.16 o 
  -4  11   4       11.88       11.22      3.73 o 
  -3  11   4       32.93       35.98      4.02 o 
  -2  11   4       26.95       29.87      7.60 o 
  -1  11   4       97.25       96.13      3.73 o 
   0  11   4       12.09       10.75      2.74 o 
   1  11   4       24.35       34.50      3.87 o 
   2  11   4      165.26      190.08      5.61 o 
   3  11   4       12.15       16.98      5.81 o 
   4  11   4        0.50        3.05      3.22 o 
   5  11   4       56.00       63.88      6.12 o 
   6  11   4        0.21        7.90      3.94 o 
   7  11   4        1.81       -2.50      3.86 o 
   8  11   4        1.53       -3.34      3.34 o 
   9  11   4       23.99        0.73      3.88 o 
  -4  12   4       56.19       40.86      4.44 o 
  -3  12   4       42.16       45.48      5.26 o 
  -2  12   4        3.53       -0.95      3.17 o 
  -1  12   4       19.88       26.46      4.41 o 
   0  12   4       29.57       31.91      4.79 o 
   1  12   4       20.70       19.51      3.39 o 
   2  12   4        0.17        1.62      5.03 o 
   3  12   4      140.51      124.20      5.45 o 
   4  12   4       55.18       51.94      5.17 o 
   5  12   4       37.33       56.43      7.54 o 
   6  12   4        6.14       -0.25      4.54 o 
   7  12   4       24.54       10.04      4.94 o 
  -1  13   4        8.72        3.76      3.47 o 
   0  13   4        8.37       20.00      4.60 o 
   1  13   4       49.39       46.10      5.67 o 
   2  13   4        0.49       -4.30      5.52 o 
   3  13   4      103.94      156.14      9.17 o 
   4  13   4       73.48       82.33      7.57 o 
   5  13   4      154.25      155.45      9.28 o 
  -6 -10   5       27.48       11.08      3.15 o 
  -4 -10   5       14.29        4.34      4.81 o 
  -3 -10   5       17.15       15.84      4.96 o 
  -2 -10   5        1.74        7.17      5.41 o 
  -1 -10   5        0.95       10.92      5.67 o 
   0 -10   5       23.59       21.41      5.08 o 
   1 -10   5       14.93       22.15      5.54 o 
   2 -10   5      109.95      125.37      7.56 o 
   3 -10   5       65.48       83.06      7.04 o 
  -8  -9   5       40.86       62.23      6.76 o 
  -7  -9   5        1.30       13.75      3.16 o 
  -6  -9   5       42.68       36.55      3.56 o 
  -5  -9   5        0.57       -3.78      3.80 o 
  -3  -9   5        0.48       -2.13      4.58 o 
  -2  -9   5       42.33       43.47      5.49 o 
  -1  -9   5       22.83       35.20      5.72 o 
   0  -9   5      130.08      124.54      6.79 o 
   1  -9   5      123.31      129.49      7.16 o 
   2  -9   5       98.44      113.49      7.23 o 
   3  -9   5        3.18        1.87      5.12 o 
   4  -9   5       10.95       16.29      4.93 o 
   5  -9   5        6.31       -5.52      5.99 o 
  -9  -8   5      145.55      168.31      7.96 o 
  -8  -8   5       67.79       75.21     15.26 o 
  -7  -8   5       27.38       27.96      7.81 o 
  -6  -8   5       46.04       52.86      3.77 o 
  -5  -8   5        8.54       -0.03      3.03 o 
  -4  -8   5      265.92      261.03      5.70 o 
  -3  -8   5       83.68       78.72      7.79 o 
  -2  -8   5      119.81      115.60      6.24 o 
  -1  -8   5       26.15       33.49      5.36 o 
   0  -8   5       16.52       18.61      5.24 o 
   1  -8   5       83.08       78.47      6.38 o 
   2  -8   5       95.52      112.11      6.65 o 
   3  -8   5       32.42       31.24      4.94 o 
   4  -8   5        7.88       21.31      5.45 o 
   5  -8   5       29.89       21.47      4.92 o 
   6  -8   5       68.79       89.52     12.47 o 
   7  -8   5       14.67       -5.38      5.38 o 
 -10  -7   5        0.07        8.93      5.87 o 
  -9  -7   5       28.33       45.30      5.77 o 
  -8  -7   5        0.06       10.06      4.94 o 
  -7  -7   5      237.51      236.02      5.62 o 
  -6  -7   5        9.64       13.98      3.08 o 
  -5  -7   5      111.52      122.26      8.41 o 
  -4  -7   5      166.45      156.01      4.68 o 
  -3  -7   5      161.01      155.96      4.52 o 
  -2  -7   5      157.81      150.33      4.26 o 
  -1  -7   5      310.15      311.72      8.50 o 
   0  -7   5       76.70       63.86      5.45 o 
   1  -7   5     1325.44     1230.50     15.75 o 
   2  -7   5     1296.72     1270.57     15.96 o 
   3  -7   5       10.41        2.64      4.65 o 
   4  -7   5        0.69        3.78      4.28 o 
   5  -7   5       11.43        8.45      4.13 o 
   6  -7   5        1.11        5.78      3.69 o 
   7  -7   5       17.59        6.23      4.52 o 
   8  -7   5        7.90       23.35      8.05 o 
 -11  -6   5       29.28       38.94      7.22 o 
 -10  -6   5       37.05       36.73      6.15 o 
  -9  -6   5       50.22       61.88      6.36 o 
  -8  -6   5       64.21       60.38      6.15 o 
  -7  -6   5      299.44      313.60     11.60 o 
  -6  -6   5        0.86        1.70      4.76 o 
  -5  -6   5      362.66      381.57      6.15 o 
  -4  -6   5      101.10       80.01      3.88 o 
  -3  -6   5        0.37       -3.83      3.83 o 
  -2  -6   5      183.52      188.25      4.37 o 
  -1  -6   5      585.85      594.96     13.12 o 
   0  -6   5      608.54      602.64     10.58 o 
   1  -6   5       87.45       82.33      5.46 o 
   2  -6   5       44.23       48.21      4.98 o 
   3  -6   5      143.15      143.70      6.77 o 
   4  -6   5       29.32       32.38      4.81 o 
   5  -6   5       37.98       36.79      4.22 o 
   6  -6   5        8.58       14.78      2.91 o 
   7  -6   5       10.03        9.78      2.84 o 
   8  -6   5        4.19        8.15      3.19 o 
   9  -6   5       55.19       53.41      7.59 o 
 -11  -5   5        0.26        2.67      6.07 o 
 -10  -5   5       10.65       13.20      5.60 o 
  -9  -5   5       14.50       18.73      5.65 o 
  -8  -5   5       18.85       22.52      5.23 o 
  -7  -5   5       72.00       67.89      5.79 o 
  -6  -5   5        0.18        1.43      2.42 o 
  -5  -5   5      214.07      206.73      6.85 o 
  -4  -5   5        4.97        1.55      2.66 o 
  -3  -5   5        0.49       -2.37      2.37 o 
  -2  -5   5        1.06        1.93      2.29 o 
  -1  -5   5      715.87      698.05      6.80 o 
   0  -5   5       53.93       53.14      2.65 o 
   1  -5   5        5.47        5.94      3.76 o 
   2  -5   5        4.44        4.10      2.06 o 
   3  -5   5       35.86       32.84      2.81 o 
   4  -5   5      383.84      382.01      6.23 o 
   5  -5   5      123.57      131.47      4.43 o 
   6  -5   5       25.01       24.42      2.90 o 
   7  -5   5        5.91       -0.11      3.36 o 
   8  -5   5       48.70       43.63      4.88 o 
   9  -5   5        7.07        1.11      4.45 o 
  10  -5   5       71.29       71.56      8.10 o 
 -12  -4   5        0.61       17.53      6.07 o 
 -11  -4   5        9.48       15.47      5.81 o 
 -10  -4   5      292.82      282.42      9.24 o 
  -9  -4   5      562.29      531.35     11.47 o 
  -8  -4   5      158.80      178.64      7.33 o 
  -7  -4   5       84.94       90.80      3.49 o 
  -6  -4   5       32.27       32.54      2.58 o 
  -5  -4   5        5.85        4.15      2.05 o 
  -4  -4   5       93.95       99.23      3.29 o 
  -3  -4   5      901.69      921.53     11.58 o 
  -2  -4   5       27.65       39.12      5.97 o 
  -1  -4   5      493.25      523.43      5.63 o 
   0  -4   5      209.44      193.45      3.66 o 
   1  -4   5      134.41      138.30      3.11 o 
   2  -4   5       46.78       37.68      2.52 o 
   3  -4   5      212.61      224.07      4.37 o 
   4  -4   5       52.03       56.86      3.16 o 
   5  -4   5        3.71        1.74      2.42 o 
   6  -4   5       31.98       39.01      3.36 o 
   7  -4   5        0.76        1.89      2.55 o 
   8  -4   5      175.42      168.00      6.58 o 
   9  -4   5       12.74       12.38      4.35 o 
  10  -4   5      222.84      239.65     10.34 o 
  11  -4   5        1.78       -0.30      5.44 o 
 -12  -3   5        9.04       24.44      6.13 o 
 -11  -3   5        0.02        7.84      5.35 o 
 -10  -3   5        4.68        8.36      4.93 o 
  -9  -3   5      101.21       90.24      6.20 o 
  -8  -3   5       55.56       56.73      3.41 o 
  -7  -3   5        0.22       -1.03      2.24 o 
  -6  -3   5       13.26       13.85      1.66 o 
  -5  -3   5      321.99      332.29      4.24 o 
  -4  -3   5      498.82      573.45      6.00 o 
  -3  -3   5      100.51      115.70      3.06 o 
  -2  -3   5      131.55      122.08      3.68 o 
  -1  -3   5      914.87      965.95      9.94 o 
   0  -3   5      130.07      119.18      2.05 o 
   1  -3   5      996.12     1046.78      6.82 o 
   2  -3   5       53.53       58.76      2.72 o 
   3  -3   5      235.12      237.26      4.16 o 
   4  -3   5      104.83      103.80      3.41 o 
   5  -3   5      256.98      242.15      4.78 o 
   6  -3   5      331.37      328.14      6.42 o 
   7  -3   5      206.37      195.30      4.12 o 
   8  -3   5       67.39       55.41      3.10 o 
   9  -3   5       17.57       19.88      6.44 o 
  10  -3   5        5.50        2.20      5.42 o 
  11  -3   5        5.32        6.44      5.57 o 
 -12  -2   5       18.75       11.79      5.75 o 
 -11  -2   5        4.75        8.19      5.01 o 
 -10  -2   5       40.09       40.12      5.11 o 
  -9  -2   5        7.54        9.55      4.57 o 
  -8  -2   5       65.54       59.03      3.50 o 
  -7  -2   5      112.92       87.43      7.58 o 
  -6  -2   5      379.65      362.23      5.62 o 
  -5  -2   5       79.15       72.29      3.11 o 
  -4  -2   5       13.88       18.58      2.03 o 
  -3  -2   5      260.19      270.76      3.46 o 
  -2  -2   5      448.30      404.03      4.30 o 
  -1  -2   5       89.93       62.08     10.38 o 
   0  -2   5     3031.03     3071.05     22.44 o 
   1  -2   5       45.39       46.77      1.97 o 
   2  -2   5     2870.31     2839.36     53.51 o 
   3  -2   5      772.01      752.57      6.47 o 
   4  -2   5       12.80        8.00      2.22 o 
   5  -2   5      465.01      465.45      9.59 o 
   6  -2   5      208.86      226.00      3.86 o 
   7  -2   5      637.02      610.02     14.45 o 
   8  -2   5       12.79        8.85      2.31 o 
   9  -2   5       42.24       43.45      3.47 o 
  10  -2   5       10.22        9.18      4.59 o 
  11  -2   5       59.48       49.51      6.97 o 
  12  -2   5       55.85       46.35      7.67 o 
 -12  -1   5        0.14        4.49      4.32 o 
 -11  -1   5       46.90       46.58      5.61 o 
 -10  -1   5       21.44       17.78      4.60 o 
  -9  -1   5        9.12        3.68      4.12 o 
  -8  -1   5       21.85       24.33      2.96 o 
  -7  -1   5       80.73       91.21      3.45 o 
  -6  -1   5      559.52      559.45      9.03 o 
  -5  -1   5       17.28       26.17      1.27 o 
  -4  -1   5      431.85      446.37      4.24 o 
  -3  -1   5      439.15      387.53      5.69 o 
  -2  -1   5      191.74      189.17      4.22 o 
  -1  -1   5     1194.87     1108.62     10.37 o 
   0  -1   5       53.72       38.08      2.29 o 
   1  -1   5       17.00       21.60      2.26 o 
   2  -1   5       15.95       32.93      2.87 o 
   3  -1   5      108.84      139.80      4.17 o 
   4  -1   5        1.04        1.96      1.06 o 
   5  -1   5      252.03      262.76      2.73 o 
   6  -1   5      396.34      404.53      5.11 o 
   7  -1   5      109.78      103.82      3.59 o 
   8  -1   5      142.75      145.07      7.25 o 
   9  -1   5        2.50       -0.70      5.37 o 
  10  -1   5        8.10        7.07      5.04 o 
  11  -1   5        7.20        9.31      6.20 o 
  12  -1   5        1.67       -5.46      5.53 o 
 -11   0   5       74.62       91.99      6.19 o 
 -10   0   5        5.37        1.26      3.21 o 
  -9   0   5      194.22      203.02      6.86 o 
  -8   0   5      447.12      446.09      6.48 o 
  -7   0   5       36.18       33.64      2.71 o 
  -6   0   5      175.58      180.82      2.92 o 
  -5   0   5       88.20       94.15      2.04 o 
  -4   0   5      270.38      275.65      4.69 o 
  -3   0   5        4.50       10.61      0.82 o 
  -2   0   5     1981.53     1882.02     14.04 o 
  -1   0   5        0.88        1.04      0.94 o 
   0   0   5       72.31       69.75      1.57 o 
   1   0   5     1606.11     1730.34     20.04 o 
   2   0   5       25.72       26.40      1.45 o 
   3   0   5      849.02      870.07      5.66 o 
   4   0   5      598.74      598.82      6.05 o 
   5   0   5     1663.16     1641.95     12.87 o 
   6   0   5     1475.68     1469.33     21.70 o 
   7   0   5      285.93      300.54      8.29 o 
   8   0   5      383.70      332.31     67.57 o 
   9   0   5      161.21      151.20      7.47 o 
  10   0   5        1.47       -1.00      5.00 o 
  11   0   5       42.69       52.93      6.59 o 
  12   0   5      112.06      138.03      9.27 o 
 -12   1   5        1.45       -1.35      3.61 o 
 -10   1   5       25.01       18.30      3.96 o 
  -9   1   5        2.35        4.46      2.61 o 
  -8   1   5        5.74        3.26      2.05 o 
  -7   1   5       71.49       68.25      4.02 o 
  -6   1   5      292.38      296.51      3.50 o 
  -5   1   5      335.52      272.13      5.41 o 
  -4   1   5     7985.20     8583.57     34.98 o 
  -3   1   5     1178.68     1106.30      8.25 o 
  -2   1   5      120.38      117.94      1.86 o 
  -1   1   5     1663.31     1703.04      8.26 o 
   0   1   5      674.72      692.27      7.13 o 
   1   1   5        0.15       -0.50      0.92 o 
   2   1   5      317.26      285.85      2.82 o 
   3   1   5     1651.73     1576.07     14.67 o 
   4   1   5      414.85      373.62      6.87 o 
   5   1   5     1074.17     1074.22     12.63 o 
   6   1   5      763.79      750.09     15.61 o 
   7   1   5       33.58       34.93      4.89 o 
   8   1   5        0.21        0.99      3.14 o 
   9   1   5     1031.85     1016.08      9.81 o 
  10   1   5      126.28      138.68      7.56 o 
  11   1   5      231.28      227.48      9.30 o 
  12   1   5       93.54       93.11      7.31 o 
  13   1   5       34.55       56.93      7.59 o 
 -12   2   5        6.46        0.22      4.00 o 
 -11   2   5       17.48       18.04      4.82 o 
 -10   2   5       14.55       17.99      8.78 o 
  -9   2   5       77.19       74.11      4.12 o 
  -8   2   5      353.44      316.18     14.75 o 
  -7   2   5      870.89      918.39      6.15 o 
  -6   2   5      227.33      245.28      4.66 o 
  -5   2   5      280.69      341.38      3.64 o 
  -4   2   5      687.20      819.89     12.61 o 
  -3   2   5      284.71      257.57      4.01 o 
  -2   2   5      796.59      849.95     11.42 o 
  -1   2   5     3176.49     3252.20    117.23 o 
   0   2   5     1187.76     1127.39      8.85 o 
   1   2   5      534.58      464.00      4.29 o 
   2   2   5     6036.90     6076.09     62.92 o 
   3   2   5     4702.38     4883.07     38.60 o 
   4   2   5      306.58      315.95      4.07 o 
   5   2   5     1134.45     1159.75     11.44 o 
   6   2   5       35.76       49.37      2.04 o 
   7   2   5      183.68      183.29      3.57 o 
   8   2   5      480.86      456.31      5.55 o 
   9   2   5      943.53      935.55     16.12 o 
  10   2   5      171.68      162.47     10.86 o 
  11   2   5       82.08       83.64      7.35 o 
  12   2   5        4.16       -4.10      4.66 o 
  13   2   5        3.55        3.29      5.60 o 
 -12   3   5        0.41        8.40      4.72 o 
 -11   3   5        1.01       -0.72      2.98 o 
 -10   3   5      373.50      399.65      8.80 o 
  -9   3   5       41.15       34.21      3.54 o 
  -8   3   5      444.25      425.86      5.79 o 
  -7   3   5      149.48      147.51      8.42 o 
  -6   3   5       75.92       89.13      1.92 o 
  -5   3   5       11.58       11.38      1.30 o 
  -4   3   5      872.03      906.53      9.27 o 
  -3   3   5      232.25      223.31      3.70 o 
  -2   3   5     1749.08     1776.11      6.76 o 
  -1   3   5       49.05       39.37      1.21 o 
   0   3   5     1477.92     1490.75     33.88 o 
   1   3   5     1473.85     1553.27     14.90 o 
   2   3   5     1395.44     1478.84     17.74 o 
   3   3   5      285.63      287.97      3.32 o 
   4   3   5     3417.49     3632.14     15.86 o 
   5   3   5       64.73      120.98      2.40 o 
   6   3   5       25.20        7.31      1.57 o 
   7   3   5       99.80      100.92      2.92 o 
   8   3   5      111.20      125.01     11.06 o 
   9   3   5      177.79      159.35     14.78 o 
  10   3   5       20.24       20.80      6.09 o 
  11   3   5       15.19       10.22      3.30 o 
  12   3   5        2.26        8.86      3.71 o 
  13   3   5       24.18       10.02      5.97 o 
 -12   4   5       65.26       88.80      7.67 o 
 -11   4   5       61.67       43.24      6.69 o 
 -10   4   5       82.90      100.23     14.88 o 
  -9   4   5      367.85      368.51     17.83 o 
  -8   4   5      237.93      254.29      6.04 o 
  -7   4   5        2.58        6.56      2.47 o 
  -6   4   5      400.36      429.43      9.57 o 
  -5   4   5      692.14      709.30     11.86 o 
  -4   4   5     2354.48     2379.95     20.36 o 
  -3   4   5      800.22      742.24      9.25 o 
  -2   4   5      219.89      176.27      3.44 o 
  -1   4   5      295.01      293.35      6.23 o 
   0   4   5       10.25        4.50      1.37 o 
   1   4   5       12.10       18.15      3.61 o 
   2   4   5       83.14       99.42      2.49 o 
   3   4   5        7.50        0.94      1.49 o 
   4   4   5     5440.71     5477.33     27.36 o 
   5   4   5      181.21      160.73      2.86 o 
   6   4   5     1864.92     1741.11     22.20 o 
   7   4   5        6.90        4.19      3.03 o 
   8   4   5       47.02       35.53      7.12 o 
   9   4   5      147.42      136.70      6.18 o 
  10   4   5      117.79      112.04      4.57 o 
  11   4   5      142.21      126.55      8.13 o 
  12   4   5       64.42       66.04      3.99 o 
  13   4   5       27.27       31.05      3.83 o 
 -11   5   5       31.09       20.74      5.20 o 
 -10   5   5       15.72       26.66      6.64 o 
  -9   5   5        6.03        2.93      5.69 o 
  -8   5   5      122.58      120.05      8.31 o 
  -7   5   5      130.09      123.86      4.88 o 
  -6   5   5     1618.85     1595.47     16.67 o 
  -5   5   5       14.31        9.44      1.94 o 
  -4   5   5       70.77       59.56      3.31 o 
  -3   5   5       50.54       55.71      2.12 o 
  -2   5   5     1058.50     1030.59      5.36 o 
  -1   5   5      583.64      595.06      8.40 o 
   0   5   5      357.31      401.16      4.38 o 
   1   5   5      493.98      601.27      5.49 o 
   2   5   5     1203.44     1247.94     11.32 o 
   3   5   5       58.98       44.18      4.10 o 
   4   5   5      522.34      496.93      4.52 o 
   5   5   5      105.95      102.76      2.62 o 
   6   5   5       75.44       75.13      3.28 o 
   7   5   5       64.71       59.45      4.71 o 
   8   5   5       11.46        6.20      3.71 o 
   9   5   5      159.32      150.63      6.39 o 
  10   5   5        0.01       -2.92      2.92 o 
  11   5   5        1.78        2.47      6.61 o 
  12   5   5        1.74        4.72      9.32 o 
 -11   6   5        0.97       10.40      5.59 o 
 -10   6   5       17.49        6.43      6.95 o 
  -9   6   5        0.73       11.61      6.96 o 
  -8   6   5       85.27       89.75      7.99 o 
  -7   6   5      529.47      505.55     12.66 o 
  -6   6   5       20.05       20.75      3.32 o 
  -5   6   5      623.37      616.11      6.00 o 
  -4   6   5      233.03      238.18      3.86 o 
  -3   6   5      101.16      101.77      2.65 o 
  -2   6   5     1536.25     1646.72     13.17 o 
  -1   6   5      281.56      302.28      3.84 o 
   0   6   5     1451.02     1442.43      6.94 o 
   1   6   5       73.74       57.54      1.91 o 
   2   6   5      995.78     1097.27      7.76 o 
   3   6   5      188.06      194.41      3.71 o 
   4   6   5        0.19        0.68      1.83 o 
   5   6   5      265.17      254.56      7.57 o 
   6   6   5      179.83      163.47      6.89 o 
   7   6   5       23.06       17.37      3.99 o 
   8   6   5      422.69      397.19      9.42 o 
   9   6   5       26.02       37.83      5.16 o 
  10   6   5       27.80       21.04      4.55 o 
  11   6   5       20.68       19.06      4.42 o 
  12   6   5        3.54       10.31      4.47 o 
 -10   7   5       26.66       36.59      7.92 o 
  -9   7   5        2.57        2.44      6.29 o 
  -8   7   5       28.09       19.92      6.55 o 
  -7   7   5        3.47        1.96      5.97 o 
  -6   7   5        7.68        9.94      6.18 o 
  -5   7   5       50.72       48.15      2.66 o 
  -4   7   5      174.43      184.70      3.73 o 
  -3   7   5       53.35       50.46      2.40 o 
  -2   7   5      516.80      483.53      8.00 o 
  -1   7   5      720.22      698.48      7.98 o 
   0   7   5      304.63      316.37      3.79 o 
   1   7   5      361.26      335.88      3.85 o 
   2   7   5       73.29       69.90      4.76 o 
   3   7   5      411.67      449.69     10.83 o 
   4   7   5        1.73        2.41      2.15 o 
   5   7   5      236.58      251.96     12.77 o 
   6   7   5       60.76       65.90      3.04 o 
   7   7   5      434.33      410.67      9.57 o 
   8   7   5        0.99        3.58      4.30 o 
   9   7   5       61.29       53.59      5.73 o 
  10   7   5       14.83        3.91      4.60 o 
  11   7   5        0.25        0.93      4.40 o 
  12   7   5       13.88       15.68      5.30 o 
  -9   8   5       48.56       27.10      8.33 o 
  -8   8   5        8.57       11.22      7.16 o 
  -7   8   5       63.98       79.37      8.02 o 
  -6   8   5      134.43      114.28      7.50 o 
  -5   8   5        8.65        3.95      2.89 o 
  -4   8   5      340.81      325.26      4.82 o 
  -3   8   5       70.85       65.45      2.77 o 
  -2   8   5        0.04       -1.17      2.87 o 
  -1   8   5      312.28      334.55      9.56 o 
   0   8   5       12.18       10.02      1.50 o 
   1   8   5       92.50       86.56      2.83 o 
   2   8   5       76.00       81.72      3.30 o 
   3   8   5      302.89      296.06      4.96 o 
   4   8   5      137.21      130.88      3.83 o 
   5   8   5       51.52       49.67      3.00 o 
   6   8   5      313.98      308.53      9.84 o 
   7   8   5       16.69       18.99      6.43 o 
   8   8   5      195.23      202.04      7.59 o 
   9   8   5        1.97       -4.39      4.39 o 
  10   8   5       10.35        4.64      4.48 o 
  11   8   5       12.54       21.76      4.54 o 
  -8   9   5        1.86       11.14      7.53 o 
  -7   9   5       26.12       19.98      7.47 o 
  -6   9   5       98.18      101.43      7.88 o 
  -5   9   5       84.98       85.24      4.26 o 
  -4   9   5      139.43      126.24      6.73 o 
  -3   9   5       50.94       37.08      3.64 o 
  -2   9   5       59.74       52.99      3.83 o 
  -1   9   5        4.76        4.47      2.17 o 
   0   9   5        2.33        4.78      2.12 o 
   1   9   5       19.09       13.64      2.19 o 
   2   9   5       77.48       84.56      3.24 o 
   3   9   5       22.95       21.36      2.56 o 
   4   9   5      104.77      103.37      3.81 o 
   5   9   5        0.28       -1.83      2.52 o 
   6   9   5      398.85      411.67     15.23 o 
   7   9   5        9.25       16.48      2.82 o 
   8   9   5        5.42       -0.53      4.53 o 
   9   9   5        0.01       -3.76      3.76 o 
  10   9   5       11.35       21.66      4.83 o 
  11   9   5       40.50       56.58      6.22 o 
  -7  10   5        0.32        0.16      6.31 o 
  -6  10   5       41.88       57.89      6.67 o 
  -5  10   5       35.04       29.62      9.51 o 
  -4  10   5       45.07       47.51      3.83 o 
  -3  10   5       22.12       25.18      6.68 o 
  -2  10   5      177.85      183.89     10.16 o 
  -1  10   5       38.99       35.80      4.17 o 
   0  10   5       94.94       96.22      4.63 o 
   1  10   5       99.98       96.90      3.90 o 
   2  10   5       85.03       97.30      6.13 o 
   3  10   5      270.33      294.21      5.64 o 
   4  10   5        2.42        9.80      3.72 o 
   5  10   5       78.93       82.39      3.74 o 
   6  10   5      599.16      596.57      8.24 o 
   7  10   5       15.30       13.85      2.75 o 
   8  10   5        9.36        4.84      4.18 o 
   9  10   5       62.24       79.40      6.28 o 
  10  10   5        1.94       13.80      4.90 o 
  -6  11   5        0.00       -3.21      6.24 o 
  -5  11   5        1.68        4.50      7.33 o 
  -4  11   5       33.19       23.10      3.90 o 
  -3  11   5       66.39       50.16      4.09 o 
  -2  11   5       99.95       99.10     16.08 o 
  -1  11   5      188.00      186.48     10.81 o 
   0  11   5       53.07       53.17      3.23 o 
   1  11   5       25.87       15.21      2.89 o 
   2  11   5       71.36       66.85      5.53 o 
   3  11   5        0.03       -1.93      2.94 o 
   4  11   5       22.03       17.76      4.75 o 
   5  11   5       30.17       25.52     10.71 o 
   6  11   5      270.58      277.08      8.47 o 
   7  11   5        8.07       -4.18      8.02 o 
   8  11   5        1.03       16.08      4.33 o 
   9  11   5       21.69       31.74      4.17 o 
  -4  12   5       71.05       77.13     11.12 o 
  -3  12   5        5.27        5.85      6.82 o 
  -2  12   5       28.45       26.62      5.80 o 
  -1  12   5        3.95        3.41      3.88 o 
   0  12   5       17.59       15.66      3.05 o 
   1  12   5       64.10       68.46      4.24 o 
   2  12   5      115.45      132.69     10.38 o 
   3  12   5      432.26      506.43      8.98 o 
   4  12   5       21.80       31.29      8.80 o 
   5  12   5      138.52      170.26     16.27 o 
   6  12   5       12.23       20.57     21.89 o 
   7  12   5        9.33       21.55      3.62 o 
  -2  13   5        8.70       17.49      4.31 o 
  -1  13   5        2.62        2.16      8.17 o 
   0  13   5        5.76       11.25      4.52 o 
   1  13   5       54.54       57.10      4.53 o 
   2  13   5       15.71       30.20      3.63 o 
   3  13   5      166.07      189.82     10.72 o 
   4  13   5        3.19       -3.09      3.09 o 
   5  13   5        1.13        5.94      6.72 o 
  -4 -10   6        4.48        1.60      4.77 o 
  -3 -10   6       75.85      103.36      6.98 o 
  -2 -10   6       12.68       28.77      5.87 o 
  -1 -10   6        7.19        4.83      5.35 o 
   0 -10   6        3.85       18.18      5.70 o 
   1 -10   6       40.75       51.40      6.37 o 
   2 -10   6        1.13       -3.92      5.98 o 
  -7  -9   6        5.88       -2.58      4.26 o 
  -6  -9   6       27.98       27.44     10.82 o 
  -5  -9   6       11.57       13.60      5.25 o 
  -4  -9   6        4.62        8.17      4.67 o 
  -3  -9   6       19.72       12.15      4.35 o 
  -2  -9   6       91.74      127.52      7.19 o 
  -1  -9   6       46.80       39.08      5.91 o 
   0  -9   6       22.62       24.53      4.94 o 
   1  -9   6       69.63       78.74      6.95 o 
   2  -9   6       13.67        4.15      5.28 o 
   3  -9   6       98.85       82.63      6.63 o 
   4  -9   6       14.90       14.33      5.78 o 
  -8  -8   6        0.72       -3.66      5.49 o 
  -7  -8   6       30.26       29.88      4.03 o 
  -6  -8   6       10.03        3.53      5.65 o 
  -5  -8   6       13.52        5.01      6.99 o 
  -4  -8   6       40.44       44.53      7.87 o 
  -3  -8   6       11.29        9.17      4.26 o 
  -2  -8   6        1.19        7.32      4.63 o 
  -1  -8   6       77.09       83.85      5.90 o 
   0  -8   6        9.61        9.27      5.00 o 
   1  -8   6       53.73       65.58      6.10 o 
   2  -8   6       42.49       45.58      5.32 o 
   3  -8   6        0.26        2.90      5.09 o 
   4  -8   6       16.11       17.84      5.65 o 
   5  -8   6        2.56       -3.26      5.20 o 
   6  -8   6        8.75       16.44      4.98 o 
  -9  -7   6       42.36       37.45      5.46 o 
  -8  -7   6       98.84      109.75      7.36 o 
  -7  -7   6        0.24       -4.43      4.46 o 
  -6  -7   6        2.55       -4.05      4.65 o 
  -5  -7   6       21.62       13.07      5.63 o 
  -4  -7   6        8.62        9.47      4.35 o 
  -3  -7   6      160.56      157.92      5.28 o 
  -2  -7   6      214.76      197.02      4.91 o 
  -1  -7   6        3.22        9.05      5.06 o 
   0  -7   6        7.57        9.08      4.87 o 
   1  -7   6      206.36      210.20      7.95 o 
   2  -7   6       99.01       96.32      6.45 o 
   3  -7   6       17.84       11.88      4.62 o 
   4  -7   6       47.13       44.47      5.34 o 
   5  -7   6        3.16        6.33      4.73 o 
   6  -7   6       12.45       13.84      4.35 o 
   7  -7   6       35.30       37.26      7.40 o 
 -10  -6   6       14.12       16.88      5.91 o 
  -9  -6   6       80.57       82.66      7.09 o 
  -8  -6   6       14.76       15.32      4.62 o 
  -7  -6   6       22.01       26.05     10.87 o 
  -6  -6   6      209.77      207.79      5.20 o 
  -5  -6   6        0.13       -4.26      4.26 o 
  -4  -6   6        6.59        1.64      3.20 o 
  -3  -6   6      154.49      142.52      5.64 o 
  -2  -6   6      387.59      379.23      6.33 o 
  -1  -6   6      668.95      661.27      9.04 o 
   0  -6   6       68.58       66.46      5.43 o 
   1  -6   6      177.38      162.76      6.71 o 
   2  -6   6        8.32        6.47      4.38 o 
   3  -6   6        5.50       10.55      4.55 o 
   4  -6   6        9.50        8.89      4.64 o 
   5  -6   6        3.14        5.57      2.96 o 
   6  -6   6        6.50        7.01      2.89 o 
   7  -6   6       23.93       29.02      4.19 o 
   8  -6   6       66.77       67.83      5.43 o 
   9  -6   6       14.87        9.61     11.50 o 
 -11  -5   6       12.86        6.26      4.71 o 
 -10  -5   6       99.09       98.55      7.45 o 
  -9  -5   6      120.65      117.02      7.46 o 
  -8  -5   6       88.62       98.49      6.76 o 
  -7  -5   6       33.43       41.31      3.28 o 
  -6  -5   6      511.34      521.71      7.17 o 
  -5  -5   6       29.28       20.08      2.92 o 
  -4  -5   6      212.56      206.24      7.54 o 
  -3  -5   6      371.07      380.23      5.77 o 
  -2  -5   6      180.16      171.65      4.09 o 
  -1  -5   6      123.81      115.60      3.57 o 
   0  -5   6       65.06       59.91      3.03 o 
   1  -5   6       22.00       24.81      4.01 o 
   2  -5   6       13.59        9.69      3.88 o 
   3  -5   6       82.52       72.50     15.88 o 
   4  -5   6     1027.55     1000.36      9.71 o 
   5  -5   6      274.03      294.59     13.02 o 
   6  -5   6       40.80       38.60      3.02 o 
   7  -5   6       23.06       23.93      3.71 o 
   8  -5   6        5.50        0.71      3.49 o 
   9  -5   6       41.92       34.15      4.71 o 
 -11  -4   6        3.87        1.62      5.52 o 
 -10  -4   6       34.71       31.95      5.09 o 
  -9  -4   6       23.63       24.45      5.16 o 
  -8  -4   6       47.87       42.88      5.16 o 
  -7  -4   6       72.31       69.66      5.83 o 
  -6  -4   6      236.88      247.34     11.93 o 
  -5  -4   6        0.55       -2.45      2.45 o 
  -4  -4   6       12.88       15.69      4.62 o 
  -3  -4   6        3.03        4.75      2.36 o 
  -2  -4   6       92.96       91.72      3.25 o 
  -1  -4   6       37.10       44.13      2.71 o 
   0  -4   6      431.43      352.10      8.51 o 
   1  -4   6      135.47      112.75     20.44 o 
   2  -4   6        0.30       -0.31      2.02 o 
   3  -4   6      130.22      144.12      3.81 o 
   4  -4   6      140.43      137.35      8.17 o 
   5  -4   6        0.61       -2.44      2.82 o 
   6  -4   6       14.98       27.61      3.88 o 
   7  -4   6        0.20        0.97      2.61 o 
   8  -4   6       47.60       61.65      3.54 o 
   9  -4   6       37.62       34.65      3.77 o 
  10  -4   6      185.32      216.73     10.25 o 
 -12  -3   6       46.24       43.89      5.79 o 
 -11  -3   6       26.28       23.71      5.22 o 
 -10  -3   6       98.35       95.83      6.70 o 
  -9  -3   6       75.42       73.82      6.04 o 
  -8  -3   6      135.54      109.37     16.44 o 
  -7  -3   6      402.12      393.12     17.78 o 
  -6  -3   6       12.03       15.78      3.04 o 
  -5  -3   6      168.91      161.42      3.82 o 
  -4  -3   6       43.47       31.86      6.55 o 
  -3  -3   6     1190.41     1167.97     13.50 o 
  -2  -3   6     1584.65     1532.13     52.08 o 
  -1  -3   6     1588.82     1550.54     19.72 o 
   0  -3   6     2051.06     1703.69    296.59 o 
   1  -3   6       22.21       20.57      1.92 o 
   2  -3   6      282.38      288.27      5.55 o 
   3  -3   6      896.23      905.89      7.86 o 
   4  -3   6      200.40      201.09      4.39 o 
   5  -3   6      222.87      226.45      4.87 o 
   6  -3   6      233.59      229.45      4.27 o 
   7  -3   6      105.95      103.03      3.51 o 
   8  -3   6      342.25      338.19      6.70 o 
   9  -3   6       22.55       28.98      7.55 o 
  10  -3   6        7.60       -2.56      3.09 o 
  11  -3   6        2.08       -4.14      5.41 o 
 -12  -2   6       64.33       81.56      6.64 o 
 -11  -2   6       61.89       54.85      5.83 o 
 -10  -2   6        1.97       -3.25      4.06 o 
  -9  -2   6      166.00      154.99      9.07 o 
  -8  -2   6      126.14      115.92      5.94 o 
  -7  -2   6       64.81       52.63      5.38 o 
  -6  -2   6      144.84      125.56      2.86 o 
  -5  -2   6      642.22      586.87      4.81 o 
  -4  -2   6        2.10        2.37      2.88 o 
  -3  -2   6     3554.58     3595.25     25.53 o 
  -2  -2   6       12.40        5.49      2.02 o 
  -1  -2   6      871.36      846.43     13.12 o 
   0  -2   6     1585.31     1666.32     17.71 o 
   1  -2   6       56.93       45.38      2.05 o 
   2  -2   6      427.89      429.47      5.54 o 
   3  -2   6      756.32      665.69      6.44 o 
   4  -2   6      479.58      481.48      6.64 o 
   5  -2   6      211.57      175.57     12.13 o 
   6  -2   6      570.31      545.53      5.78 o 
   7  -2   6       95.40       82.78      3.10 o 
   8  -2   6       39.65       41.34      3.42 o 
   9  -2   6        3.61        4.08      7.35 o 
  10  -2   6       21.86       20.94      5.97 o 
  11  -2   6       54.34       51.45      6.42 o 
 -12  -1   6       10.44       14.18      4.75 o 
 -11  -1   6       22.15       26.25      5.00 o 
 -10  -1   6        1.74       -3.18      4.26 o 
  -9  -1   6       22.90       17.67      3.57 o 
  -8  -1   6      301.89      296.77      5.67 o 
  -7  -1   6      502.23      477.49      6.59 o 
  -6  -1   6     1522.38     1509.73      8.12 o 
  -5  -1   6      660.36      614.68      6.09 o 
  -4  -1   6      545.88      551.42      4.22 o 
  -3  -1   6     2566.08     2622.67     26.28 o 
  -2  -1   6       20.50       21.29      1.15 o 
  -1  -1   6      123.52       96.09      1.92 o 
   0  -1   6      190.11      170.05      4.99 o 
   1  -1   6      772.90      814.05     11.93 o 
   2  -1   6     2740.30     2931.83     12.20 o 
   3  -1   6     2270.28     2217.22     39.28 o 
   4  -1   6      117.28      102.65      3.24 o 
   5  -1   6       35.91       38.06      1.41 o 
   6  -1   6       23.24       18.47      1.69 o 
   7  -1   6      142.27      124.20      4.25 o 
   8  -1   6        2.12        0.43      2.66 o 
   9  -1   6       22.38       16.53      4.67 o 
  10  -1   6       58.20       59.98      6.58 o 
  11  -1   6       14.23       15.15      5.48 o 
  12  -1   6       30.35       30.16      7.02 o 
 -12   0   6       12.15        5.98      4.04 o 
 -11   0   6      137.68      140.55      4.96 o 
 -10   0   6       53.87       61.12      5.13 o 
  -9   0   6      257.60      255.26      8.85 o 
  -8   0   6      480.82      460.14      6.85 o 
  -7   0   6      356.56      338.08     14.70 o 
  -6   0   6     1146.79     1278.68     20.76 o 
  -5   0   6        8.95       16.38      2.70 o 
  -4   0   6      900.39      869.88      7.12 o 
  -3   0   6      666.86      675.36      7.68 o 
  -2   0   6       35.60       57.53      1.59 o 
  -1   0   6      294.54      338.16      3.00 o 
   0   0   6      605.60      537.57      3.90 o 
   1   0   6      255.94      315.29      6.84 o 
   2   0   6       13.21        6.46      1.82 o 
   3   0   6      451.07      486.00      4.80 o 
   4   0   6       30.40       39.08      1.60 o 
   5   0   6        3.41        3.57      1.00 o 
   6   0   6      249.30      228.28      3.86 o 
   7   0   6      296.71      276.49     11.37 o 
   8   0   6      559.77      551.52     11.67 o 
   9   0   6      387.26      373.63     10.57 o 
  10   0   6       49.09       38.27      6.08 o 
  11   0   6        9.08        4.02      5.48 o 
  12   0   6       11.74       12.89      5.90 o 
 -12   1   6       63.62       58.10      6.04 o 
 -11   1   6       27.87       15.59      4.09 o 
 -10   1   6      116.89      119.66      4.50 o 
  -9   1   6      287.12      297.81      4.83 o 
  -8   1   6      316.16      318.79      4.75 o 
  -7   1   6        2.69        1.08      2.31 o 
  -6   1   6      146.36      154.04      2.92 o 
  -5   1   6     2029.84     2095.77     10.81 o 
  -4   1   6     2298.65     2197.44     10.44 o 
  -3   1   6      749.37      696.30      7.22 o 
  -2   1   6        2.85       11.81      2.85 o 
  -1   1   6      538.68      574.00      3.64 o 
   0   1   6       69.86       57.00      1.35 o 
   1   1   6        9.43       14.55      1.22 o 
   2   1   6        2.55        1.39      1.34 o 
   3   1   6      101.98       92.14      2.10 o 
   4   1   6      104.73       93.10      1.49 o 
   5   1   6      335.71      332.75      4.81 o 
   6   1   6      419.42      394.55      7.24 o 
   7   1   6       12.78       11.96      2.44 o 
   8   1   6       51.12       46.27      3.03 o 
   9   1   6      119.27       92.50      8.21 o 
  10   1   6       58.35       61.87      6.15 o 
  11   1   6        0.19       -3.51      5.85 o 
  12   1   6        0.49       -5.94      5.94 o 
 -12   2   6       10.03       18.66      4.41 o 
 -11   2   6       72.58       82.68      5.92 o 
 -10   2   6        0.39       -2.23      3.31 o 
  -9   2   6      122.37      130.51      8.01 o 
  -8   2   6        2.66        0.02      2.13 o 
  -7   2   6      382.54      382.17      6.04 o 
  -6   2   6       36.23       35.70      2.18 o 
  -5   2   6      329.84      336.08      3.09 o 
  -4   2   6        4.03        1.37      1.47 o 
  -3   2   6       36.38       49.15      2.90 o 
  -2   2   6      189.78      204.22      3.14 o 
  -1   2   6      931.40      939.47      9.93 o 
   0   2   6       24.24       30.63      1.33 o 
   1   2   6      138.63      142.92      4.19 o 
   2   2   6       49.31       60.39      3.04 o 
   3   2   6      670.54      674.13      8.56 o 
   4   2   6       74.05       74.23      9.28 o 
   5   2   6       85.41       76.79      2.24 o 
   6   2   6       99.55       87.53      4.17 o 
   7   2   6        0.58        3.83      2.87 o 
   8   2   6        0.11       -1.61      2.49 o 
   9   2   6        1.29        0.66      2.85 o 
  10   2   6       50.60       41.58      3.60 o 
  11   2   6       72.32       72.53      6.83 o 
  12   2   6        0.79        2.81      5.41 o 
 -12   3   6        8.66        4.70      3.39 o 
 -11   3   6       34.74       21.75      4.70 o 
 -10   3   6      101.33       89.15      4.74 o 
  -9   3   6        6.75        7.49      2.60 o 
  -8   3   6      203.79      215.79      4.57 o 
  -7   3   6     1090.12     1027.64     19.09 o 
  -6   3   6      263.05      260.33      4.46 o 
  -5   3   6      144.33      150.40      2.61 o 
  -4   3   6       90.84       81.01      2.63 o 
  -3   3   6      610.41      657.45      6.14 o 
  -2   3   6     4159.72     4404.35     40.19 o 
  -1   3   6      311.74      380.39     12.00 o 
   0   3   6      688.62      775.67     38.83 o 
   1   3   6      252.18      267.06     10.72 o 
   2   3   6        0.53        2.32      1.62 o 
   3   3   6      965.29     1099.82      6.55 o 
   4   3   6      107.93       93.37      7.96 o 
   5   3   6        4.90        6.04      2.00 o 
   6   3   6        0.82        2.09      1.13 o 
   7   3   6        0.00        2.85      2.85 o 
   8   3   6        1.40        0.22      3.20 o 
   9   3   6       11.67        9.38      2.79 o 
  10   3   6        4.01       -1.31      3.36 o 
  11   3   6      134.87      124.94     20.96 o 
  12   3   6       76.86       78.29      7.17 o 
 -11   4   6        4.45       25.38      6.52 o 
 -10   4   6      105.65      108.34      9.07 o 
  -9   4   6      100.16      100.69      9.58 o 
  -8   4   6      203.31      197.67      5.99 o 
  -7   4   6      270.93      271.70      4.73 o 
  -6   4   6       12.92       10.89      1.77 o 
  -5   4   6      239.06      243.70      3.83 o 
  -4   4   6        0.49        2.35      1.38 o 
  -3   4   6       32.75       45.60      1.84 o 
  -2   4   6      177.73      157.98      3.40 o 
  -1   4   6       45.41       42.03      2.10 o 
   0   4   6       40.76       39.31      2.20 o 
   1   4   6       78.83       67.98      1.98 o 
   2   4   6       18.27       17.06      1.59 o 
   3   4   6     1063.64     1097.83      6.29 o 
   4   4   6     1303.69     1326.62     10.83 o 
   5   4   6      732.23      705.15      6.16 o 
   6   4   6       16.84       13.58      1.93 o 
   7   4   6        7.37        6.40      3.35 o 
   8   4   6      238.99      223.63      6.73 o 
   9   4   6       54.98       62.01      5.10 o 
  10   4   6       23.20       27.88      4.08 o 
  11   4   6       17.91       20.84      3.50 o 
  12   4   6       10.59        2.13      3.12 o 
  -9   5   6        0.13        5.30      5.90 o 
  -8   5   6       97.58       86.58      6.80 o 
  -7   5   6      583.09      564.63      8.48 o 
  -6   5   6      318.22      298.69     22.30 o 
  -5   5   6      280.61      267.28      4.22 o 
  -4   5   6       20.61       27.66      2.07 o 
  -3   5   6       23.73       21.15      2.31 o 
  -2   5   6       12.34       16.08      2.19 o 
  -1   5   6      405.62      399.23     11.54 o 
   0   5   6     1104.49     1288.98     20.12 o 
   1   5   6      811.81      807.66      4.88 o 
   2   5   6       10.43        7.02      1.00 o 
   3   5   6       67.75       68.61      2.22 o 
   4   5   6        1.17        0.60      1.91 o 
   5   5   6      990.87      944.99      7.49 o 
   6   5   6        3.88        4.87      1.90 o 
   7   5   6      936.70      907.82     12.34 o 
   8   5   6        8.82       17.71      4.23 o 
   9   5   6        0.24       -1.94      3.52 o 
  10   5   6       26.15       21.08      4.61 o 
  11   5   6       49.33       53.83      4.06 o 
  12   5   6       29.50       19.17      4.04 o 
 -10   6   6        7.40       19.31      6.98 o 
  -9   6   6       15.87       12.26      5.88 o 
  -8   6   6        0.19        2.40      6.18 o 
  -7   6   6       17.85       18.88      3.47 o 
  -6   6   6      308.07      318.30      6.49 o 
  -5   6   6        4.67        7.85      2.21 o 
  -4   6   6       64.33       57.99      2.56 o 
  -3   6   6       58.68       66.89      2.49 o 
  -2   6   6      193.78      139.91     14.64 o 
  -1   6   6      242.10      209.14      3.09 o 
   0   6   6      180.06      182.61      3.67 o 
   1   6   6      439.16      460.32      4.85 o 
   2   6   6       22.67       17.41      1.52 o 
   3   6   6      412.57      399.99      5.22 o 
   4   6   6        0.45       -0.80      1.89 o 
   5   6   6      683.47      736.08     11.90 o 
   6   6   6       37.24       26.09      2.48 o 
   7   6   6      462.38      426.64      9.17 o 
   8   6   6      177.37      170.59      6.88 o 
   9   6   6      446.20      401.24     10.05 o 
  10   6   6       88.42       93.22      6.13 o 
  11   6   6       65.85       56.33      6.41 o 
  12   6   6       30.40       36.46      4.40 o 
 -10   7   6       21.34        6.84      7.84 o 
  -9   7   6        0.07        7.69      6.49 o 
  -8   7   6       31.66       42.16      7.26 o 
  -7   7   6      132.54      131.16      8.74 o 
  -6   7   6      127.21      124.97      5.20 o 
  -5   7   6      223.77      212.98      5.40 o 
  -4   7   6      266.93      264.36      5.42 o 
  -3   7   6      380.05      376.57      4.79 o 
  -2   7   6      278.05      266.47      7.86 o 
  -1   7   6        1.47        1.87      1.63 o 
   0   7   6     1261.73     1312.35     15.55 o 
   1   7   6      142.27      143.08      2.81 o 
   2   7   6       12.60       11.77      1.51 o 
   3   7   6      161.20      163.30      3.83 o 
   4   7   6      312.06      328.16     14.64 o 
   5   7   6       81.43       88.61      3.44 o 
   6   7   6       29.15       35.47      2.74 o 
   7   7   6      538.22      576.08     10.87 o 
   8   7   6        1.58       -4.38      4.38 o 
   9   7   6      430.48      425.20     10.38 o 
  10   7   6      185.78      190.81      7.84 o 
  11   7   6       11.73        8.42      3.89 o 
  12   7   6       17.54       22.74      4.72 o 
  -9   8   6        3.67       17.66      8.08 o 
  -8   8   6      156.39      161.67      9.99 o 
  -7   8   6        0.39       -0.23      6.20 o 
  -6   8   6       78.26       79.53      7.02 o 
  -5   8   6        0.47       -1.62      2.33 o 
  -4   8   6        0.62       -0.82      2.55 o 
  -3   8   6       23.33       23.89      2.45 o 
  -2   8   6      134.28      129.64      4.68 o 
  -1   8   6       21.87       26.51      2.06 o 
   0   8   6      718.87      694.97      5.76 o 
   1   8   6       37.90       41.82      2.13 o 
   2   8   6      122.93      112.64      6.15 o 
   3   8   6      554.68      548.32      7.84 o 
   4   8   6      142.13      138.68      4.04 o 
   5   8   6     1218.42     1187.19     16.62 o 
   6   8   6      422.50      403.44      7.69 o 
   7   8   6     1018.64     1042.29     14.74 o 
   8   8   6       13.92        9.76      3.91 o 
   9   8   6      102.24      105.61      6.20 o 
  10   8   6      100.99       99.55      6.50 o 
  11   8   6       16.54        4.19      4.62 o 
  -8   9   6        0.04       -5.62      7.84 o 
  -7   9   6       31.55       52.15      7.80 o 
  -6   9   6       11.84       21.78      6.73 o 
  -5   9   6        8.91        8.70      3.23 o 
  -4   9   6        0.18        3.41      3.52 o 
  -3   9   6      317.66      305.31      7.31 o 
  -2   9   6      127.18      107.91      4.90 o 
  -1   9   6      188.14      174.75      5.01 o 
   0   9   6      437.14      434.35      9.02 o 
   1   9   6       42.24       37.11      2.99 o 
   2   9   6      193.73      206.57      5.50 o 
   3   9   6      131.08      138.97      4.28 o 
   4   9   6      609.94      589.57      7.44 o 
   5   9   6        0.45       -0.33      2.54 o 
   6   9   6      183.43      202.67      5.17 o 
   7   9   6       54.64       67.68      7.01 o 
   8   9   6        3.56       14.13      4.66 o 
   9   9   6       13.02        5.28      4.14 o 
  10   9   6       16.58        8.44      4.00 o 
  11   9   6       42.56       50.41      6.29 o 
  -7  10   6       34.01       35.72      7.80 o 
  -6  10   6       93.11      101.01      8.49 o 
  -5  10   6      145.81      147.39      5.25 o 
  -4  10   6        0.85        2.46      3.58 o 
  -3  10   6      512.89      515.45      8.51 o 
  -2  10   6        0.14       -3.36      3.36 o 
  -1  10   6       79.57       69.11      4.10 o 
   0  10   6        3.95        2.24      2.25 o 
   1  10   6      197.70      219.90     11.61 o 
   2  10   6      221.08      232.02      7.98 o 
   3  10   6      468.92      491.41      7.06 o 
   4  10   6      267.93      279.26      5.71 o 
   5  10   6      290.93      280.14      5.86 o 
   6  10   6       40.45       44.36     11.98 o 
   7  10   6      182.72      159.84     11.68 o 
   8  10   6       19.88       10.49      4.40 o 
   9  10   6       44.14       32.35      4.89 o 
  10  10   6      105.35      115.70      6.53 o 
  -6  11   6        0.37       -6.12      6.12 o 
  -5  11   6       23.23       23.48      3.95 o 
  -4  11   6       63.46       73.21      4.74 o 
  -3  11   6       43.46       53.82      9.31 o 
  -2  11   6        6.75        9.20      6.32 o 
  -1  11   6      161.52      166.96      5.62 o 
   0  11   6      524.45      550.89     11.23 o 
   1  11   6      313.67      326.51     24.56 o 
   2  11   6      109.36      133.07      7.09 o 
   3  11   6      111.82      123.88      6.58 o 
   4  11   6        0.25        6.93      3.22 o 
   5  11   6      275.28      263.64     10.81 o 
   6  11   6       47.46       52.78      3.43 o 
   7  11   6       19.39       25.90      9.92 o 
   8  11   6       30.98       21.87      4.70 o 
   9  11   6       53.40       71.19      5.94 o 
  -4  12   6        2.03        6.10      7.45 o 
  -3  12   6        0.26       -5.60      5.60 o 
  -2  12   6        2.72       -5.10      5.10 o 
  -1  12   6        5.35        3.54      7.07 o 
   0  12   6       50.27       41.41      5.74 o 
   1  12   6        1.44       -0.51      2.89 o 
   2  12   6       13.49       10.94      6.30 o 
   3  12   6        0.77        4.11      5.97 o 
   4  12   6       27.78       32.16      5.37 o 
   5  12   6       99.72      126.38      7.19 o 
   6  12   6        7.30       12.51      3.58 o 
   7  12   6        1.85       -3.86      3.86 o 
  -2  13   6        0.00        1.09      5.14 o 
  -1  13   6        0.04        4.23      4.90 o 
   0  13   6       18.43       22.13      5.05 o 
   1  13   6      199.57      218.83      6.45 o 
   2  13   6       29.15       32.42     10.75 o 
   3  13   6       91.17      112.95     10.81 o 
   4  13   6       83.62      106.09      8.96 o 
   5  13   6       24.83       30.68      3.97 o 
  -6  -9   7        2.88       14.66      7.77 o 
  -5  -9   7        1.65       -3.86      3.86 o 
  -4  -9   7        0.09        7.59      4.32 o 
  -3  -9   7       14.64       38.93      5.94 o 
  -2  -9   7       76.48       74.23      5.94 o 
  -1  -9   7       17.21       29.19      5.42 o 
   0  -9   7      145.07      164.64      7.96 o 
   1  -9   7       35.38       24.85      5.97 o 
   2  -9   7      105.86       75.74      7.46 o 
   3  -9   7        0.06        8.18      6.26 o 
  -7  -8   7       12.39        8.32     10.35 o 
  -6  -8   7       17.21       20.93     13.10 o 
  -5  -8   7        4.80        3.68      3.04 o 
  -4  -8   7       29.64       27.86      7.18 o 
  -3  -8   7        1.86       21.79      5.23 o 
  -2  -8   7       50.69       52.56      5.86 o 
  -1  -8   7       15.48       14.53      5.09 o 
   0  -8   7       24.26       48.99      6.15 o 
   1  -8   7       28.91       31.00      4.98 o 
   2  -8   7       17.25       27.82      5.89 o 
   3  -8   7       12.90       25.65      6.38 o 
   4  -8   7      123.78      137.22      8.05 o 
   5  -8   7       42.97       48.00      7.46 o 
  -9  -7   7      130.51      122.44      7.63 o 
  -8  -7   7       17.67       15.78      6.02 o 
  -7  -7   7       68.23       65.80     12.43 o 
  -6  -7   7        3.72        1.23      6.66 o 
  -5  -7   7      105.85      107.48      7.07 o 
  -4  -7   7      128.45      122.43     12.42 o 
  -3  -7   7       95.16       96.16     10.98 o 
  -2  -7   7        6.78        9.96      4.41 o 
  -1  -7   7        0.24        2.40      4.21 o 
   0  -7   7      571.44      594.06     12.02 o 
   1  -7   7        6.86       14.69      4.74 o 
   2  -7   7      101.27      105.83      6.42 o 
   3  -7   7        3.22        1.24      4.38 o 
   4  -7   7        4.41       -1.99      4.94 o 
   5  -7   7        0.84        1.26      5.49 o 
   6  -7   7        8.16       -5.77      5.77 o 
   7  -7   7        3.19       12.67      4.32 o 
  -9  -6   7      167.37      175.14      8.88 o 
  -8  -6   7        1.04        1.29      4.41 o 
  -7  -6   7      118.55      110.76     11.83 o 
  -6  -6   7       10.43        6.13      5.44 o 
  -5  -6   7        0.04       -1.00      2.85 o 
  -4  -6   7        8.03        5.83      2.82 o 
  -3  -6   7      330.27      346.41      6.23 o 
  -2  -6   7      791.99      802.26     12.57 o 
  -1  -6   7      117.73      118.54      7.85 o 
   0  -6   7      407.62      387.69      9.43 o 
   1  -6   7      171.87      171.72      6.96 o 
   2  -6   7       35.86       31.13      4.64 o 
   3  -6   7       88.70       85.55      5.84 o 
   4  -6   7       17.06       13.66      4.91 o 
   5  -6   7       23.60       28.89      5.31 o 
   6  -6   7        4.92        2.17      4.53 o 
   7  -6   7       55.48       61.88      9.20 o 
   8  -6   7       84.38       87.85      5.26 o 
 -10  -5   7        0.13       -2.70      5.42 o 
  -9  -5   7       74.55       73.34      7.05 o 
  -8  -5   7        9.90        8.44      4.74 o 
  -7  -5   7       17.87       17.98      5.08 o 
  -6  -5   7      106.81       88.09      5.87 o 
  -5  -5   7       63.81       54.53      4.39 o 
  -4  -5   7       70.71       64.22      3.49 o 
  -3  -5   7      663.71      651.64     12.02 o 
  -2  -5   7     1290.21     1294.98     27.53 o 
  -1  -5   7      537.98      528.52      6.73 o 
   0  -5   7      110.90      119.42      5.67 o 
   1  -5   7       30.97       30.71      4.17 o 
   2  -5   7      316.27      325.60      8.55 o 
   3  -5   7       10.05        4.22      4.26 o 
   4  -5   7      253.53      265.23      8.34 o 
   5  -5   7      101.45       79.90      4.14 o 
   6  -5   7       55.16       48.34      6.75 o 
   7  -5   7      113.41      129.52      4.37 o 
   8  -5   7        4.17        7.78      3.59 o 
   9  -5   7        2.03        6.93      6.25 o 
 -11  -4   7        7.69       11.19      4.67 o 
 -10  -4   7       99.51       78.01      6.70 o 
  -9  -4   7        3.05        0.50      4.71 o 
  -8  -4   7        0.23       -3.00      4.46 o 
  -7  -4   7        2.04        3.25      4.26 o 
  -6  -4   7      518.27      487.31      6.83 o 
  -5  -4   7      184.43      180.02      8.05 o 
  -4  -4   7      245.25      255.35      4.98 o 
  -3  -4   7      667.22      667.34      7.32 o 
  -2  -4   7      486.62      492.89      6.27 o 
  -1  -4   7       42.02       41.68      2.92 o 
   0  -4   7      107.60       99.52      4.98 o 
   1  -4   7       33.29       34.82      3.97 o 
   2  -4   7      245.42      263.63      7.24 o 
   3  -4   7      254.49      213.57     26.64 o 
   4  -4   7        0.68        0.45      2.89 o 
   5  -4   7      164.46      158.44      5.04 o 
   6  -4   7      156.49      159.32      9.94 o 
   7  -4   7       71.64       53.75      3.20 o 
   8  -4   7      101.54       98.13      7.80 o 
   9  -4   7       22.40       17.03      3.77 o 
  10  -4   7       59.20       74.51      8.43 o 
 -11  -3   7       15.05       16.45      5.11 o 
 -10  -3   7        1.92        5.94      5.10 o 
  -9  -3   7        3.31        1.59      4.87 o 
  -8  -3   7       44.92       40.38      4.94 o 
  -7  -3   7      320.03      313.98      8.52 o 
  -6  -3   7       19.98       16.71      2.00 o 
  -5  -3   7      238.76      232.95      4.55 o 
  -4  -3   7       32.54       37.33      2.69 o 
  -3  -3   7      340.75      332.34      5.10 o 
  -2  -3   7      176.11      166.37      4.40 o 
  -1  -3   7      252.81      210.95      4.10 o 
   0  -3   7      303.57      283.61      6.58 o 
   1  -3   7       53.33       40.74      7.74 o 
   2  -3   7       12.21       13.49      2.08 o 
   3  -3   7        2.03        1.91      2.19 o 
   4  -3   7       30.52       25.77      2.74 o 
   5  -3   7      143.70      156.11      4.53 o 
   6  -3   7       60.33       59.96      2.98 o 
   7  -3   7      196.66      199.64      5.56 o 
   8  -3   7      194.80      191.55      5.68 o 
   9  -3   7       10.89       10.66      3.29 o 
  10  -3   7        0.03       -5.10      5.10 o 
 -11  -2   7       98.01      103.20      6.75 o 
 -10  -2   7        1.83        7.57      3.19 o 
  -9  -2   7       36.58       41.17      3.57 o 
  -8  -2   7       97.95       97.82      4.04 o 
  -7  -2   7       97.70       87.16      2.85 o 
  -6  -2   7      107.59      108.14      2.97 o 
  -5  -2   7       34.69       27.90      2.16 o 
  -4  -2   7      415.24      386.71      5.43 o 
  -3  -2   7       15.49       17.94      2.62 o 
  -2  -2   7      126.00      109.92      4.13 o 
  -1  -2   7      232.74      241.61      5.59 o 
   0  -2   7       26.08       30.57      3.24 o 
   1  -2   7      272.41      252.79      5.57 o 
   2  -2   7       56.72       54.42      2.48 o 
   3  -2   7       35.42       33.13      2.52 o 
   4  -2   7       17.04       17.17      2.47 o 
   5  -2   7       39.76       40.46      3.39 o 
   6  -2   7       36.22       37.30      2.67 o 
   7  -2   7        0.18       -1.98      3.07 o 
   8  -2   7        8.87       10.47      3.29 o 
   9  -2   7        9.06        9.71      3.55 o 
  10  -2   7       71.63       79.60      7.77 o 
  11  -2   7        0.15       -3.17      5.20 o 
 -12  -1   7        0.04        0.48     15.36 o 
 -11  -1   7      106.88      117.80      7.13 o 
 -10  -1   7        0.86        3.44      3.25 o 
  -9  -1   7        7.53        5.60      3.27 o 
  -8  -1   7       12.60        6.71      2.77 o 
  -7  -1   7       39.23       26.29      2.87 o 
  -6  -1   7       76.14       74.34      2.86 o 
  -5  -1   7        0.11        0.15      2.19 o 
  -4  -1   7      113.41      102.03      2.30 o 
  -3  -1   7      279.03      257.80      4.71 o 
  -2  -1   7        9.83        5.22      1.15 o 
  -1  -1   7       26.90       32.68      1.61 o 
   0  -1   7       27.15       23.28      1.78 o 
   1  -1   7        1.19        3.21      1.78 o 
   2  -1   7      190.90      247.60      8.38 o 
   3  -1   7      106.37       92.68      2.85 o 
   4  -1   7      158.45      163.47      3.02 o 
   5  -1   7        0.40        1.61      1.46 o 
   6  -1   7       35.43       34.21      2.85 o 
   7  -1   7       43.45       40.91      3.39 o 
   8  -1   7       64.31       60.37      4.53 o 
   9  -1   7       12.39        4.92      5.27 o 
  10  -1   7        0.03       -5.66      5.66 o 
  11  -1   7        3.02        5.39      4.96 o 
 -12   0   7       14.10       34.45      5.01 o 
 -11   0   7       44.85       41.63      6.28 o 
 -10   0   7        8.96       12.03      4.69 o 
  -9   0   7        7.06        1.79      2.68 o 
  -8   0   7      219.62      199.68      5.08 o 
  -7   0   7      535.02      514.27      8.55 o 
  -6   0   7      381.37      405.62      4.67 o 
  -5   0   7      268.91      271.36      5.70 o 
  -4   0   7       63.75       59.83      1.77 o 
  -3   0   7      182.45      188.68      2.76 o 
  -2   0   7      149.26      181.78      3.02 o 
  -1   0   7       22.71       22.77      1.40 o 
   0   0   7        3.72        8.99      1.33 o 
   1   0   7      145.61      155.01      2.62 o 
   2   0   7      447.94      476.27      7.08 o 
   3   0   7       91.76      109.79      6.03 o 
   4   0   7      684.17      700.13     11.98 o 
   5   0   7      120.55      107.45      3.34 o 
   6   0   7      225.47      219.52      3.78 o 
   7   0   7      180.55      170.22      4.35 o 
   8   0   7        1.75        1.59      4.22 o 
   9   0   7       29.90       34.19      5.44 o 
  10   0   7       88.95       85.46      6.57 o 
  11   0   7        0.06       -4.96      4.96 o 
  12   0   7       24.28       26.08      5.76 o 
 -12   1   7        7.73       -3.63      3.63 o 
 -10   1   7       20.49       19.69      2.60 o 
  -9   1   7       38.41       27.97      2.60 o 
  -8   1   7      131.24      124.29      4.37 o 
  -7   1   7       15.15       18.16      2.95 o 
  -6   1   7      154.95      171.69      3.27 o 
  -5   1   7        0.17       -0.09      1.97 o 
  -4   1   7       64.10       62.49      2.64 o 
  -3   1   7     2029.35     2180.30     10.78 o 
  -2   1   7      456.61      429.03      5.97 o 
  -1   1   7      172.73      179.44      2.44 o 
   0   1   7       17.22       10.42      1.22 o 
   1   1   7       83.53       79.72      2.04 o 
   2   1   7       17.13       20.67      1.58 o 
   3   1   7      636.27      650.12     16.29 o 
   4   1   7      120.89      108.61      5.42 o 
   5   1   7        2.03        0.60      1.40 o 
   6   1   7       96.49       91.22      4.49 o 
   7   1   7      575.16      557.35      7.08 o 
   8   1   7       88.30       95.63      3.95 o 
   9   1   7       70.90       60.01      6.20 o 
  10   1   7       23.03       24.17      5.25 o 
  11   1   7       15.10       23.33      6.04 o 
  12   1   7       10.78       -0.74      6.32 o 
 -12   2   7        5.74       18.05      4.20 o 
 -11   2   7       26.39       28.22      4.57 o 
 -10   2   7       26.92       22.52      3.51 o 
  -9   2   7        0.13        0.55      2.48 o 
  -8   2   7       54.60       46.84      5.30 o 
  -7   2   7      103.50       95.81      3.11 o 
  -6   2   7       67.90       61.62      2.06 o 
  -5   2   7        0.74        1.02      1.99 o 
  -4   2   7       63.14       63.46      3.60 o 
  -3   2   7      348.06      395.61     17.67 o 
  -2   2   7      373.93      397.15      3.68 o 
  -1   2   7     1116.28     1166.51     13.92 o 
   0   2   7      859.23      930.37      5.30 o 
   1   2   7       15.26       30.05      1.62 o 
   2   2   7     1227.58     1253.39     19.89 o 
   3   2   7        0.01       -0.62      1.54 o 
   4   2   7      101.84       91.70      2.98 o 
   5   2   7      498.01      500.29     15.28 o 
   6   2   7      682.77      695.48     10.03 o 
   7   2   7      740.62      712.11     10.41 o 
   8   2   7      162.38      172.57      8.04 o 
   9   2   7       16.41       18.16      5.77 o 
  10   2   7       33.12       29.41      3.37 o 
  11   2   7       68.21       70.42      7.18 o 
  12   2   7       56.14       65.14      6.71 o 
 -11   3   7        1.52       -1.25      3.16 o 
 -10   3   7       38.49       45.56      5.04 o 
  -9   3   7       21.79       17.99      2.87 o 
  -8   3   7        2.56        0.53      2.42 o 
  -7   3   7       91.92       83.98      2.91 o 
  -6   3   7      345.11      334.06      3.93 o 
  -5   3   7      409.22      417.89      5.51 o 
  -4   3   7     1448.38     1525.60      7.87 o 
  -3   3   7      792.62      764.94      9.92 o 
  -2   3   7      478.10      495.39     11.78 o 
  -1   3   7     1001.94     1064.39      5.91 o 
   0   3   7       75.20       99.60      5.85 o 
   1   3   7      702.47      818.16      6.75 o 
   2   3   7     3938.99     4396.44     19.15 o 
   3   3   7        0.21       -0.48      1.39 o 
   4   3   7       88.70       64.27      2.43 o 
   5   3   7      775.02      756.27      7.88 o 
   6   3   7      815.82      875.39     11.38 o 
   7   3   7      175.98      178.73      5.92 o 
   8   3   7        2.18       -1.15      3.07 o 
   9   3   7       63.74       50.12      8.20 o 
  10   3   7      278.89      281.10      6.28 o 
  11   3   7      334.32      320.36      6.90 o 
  12   3   7        7.19       13.12      4.62 o 
 -11   4   7        4.89       12.57      4.14 o 
 -10   4   7       94.18       97.84      4.95 o 
  -9   4   7       12.46        9.55      3.45 o 
  -8   4   7        4.50        1.04      2.29 o 
  -7   4   7       20.32       15.90      2.74 o 
  -6   4   7      707.59      707.45      9.69 o 
  -5   4   7       27.42       31.94      1.94 o 
  -4   4   7        3.60        2.86      1.66 o 
  -3   4   7       15.07       11.85      1.50 o 
  -2   4   7      584.76      628.26      7.91 o 
  -1   4   7        0.65        0.10      1.85 o 
   0   4   7      247.30      255.53     11.90 o 
   1   4   7     3044.52     2656.38    325.59 o 
   2   4   7      407.31      414.30      6.74 o 
   3   4   7      549.29      582.86      4.94 o 
   4   4   7     4153.38     4195.89     59.40 o 
   5   4   7      317.18      313.76      6.73 o 
   6   4   7       18.27       21.41      2.02 o 
   7   4   7       13.38       12.29      3.43 o 
   8   4   7      798.08      709.64     11.46 o 
   9   4   7      269.97      254.41      7.77 o 
  10   4   7      387.62      378.28      7.19 o 
  11   4   7      106.32      121.74      5.20 o 
  12   4   7        0.04        3.12      4.40 o 
 -11   5   7       16.42       26.89      6.88 o 
 -10   5   7        3.02       -4.90      5.69 o 
  -9   5   7      138.21      122.94     11.90 o 
  -8   5   7      132.82      147.68      9.60 o 
  -7   5   7      139.56      130.72      4.98 o 
  -6   5   7      355.61      332.89     10.03 o 
  -5   5   7       64.15       73.72      2.99 o 
  -4   5   7      165.77      160.21      3.38 o 
  -3   5   7      188.43      177.46     10.41 o 
  -2   5   7      827.04      828.12     13.95 o 
  -1   5   7       48.15       44.83      2.36 o 
   0   5   7     1232.66     1227.09     21.26 o 
   1   5   7       60.80       55.26      2.90 o 
   2   5   7      755.04      752.46      7.50 o 
   3   5   7      102.98       95.57      3.04 o 
   4   5   7      786.82      800.27      9.14 o 
   5   5   7       44.97       51.43      3.36 o 
   6   5   7       18.05       12.01      2.21 o 
   7   5   7      151.75      143.37      6.18 o 
   8   5   7      479.43      499.89     10.04 o 
   9   5   7        9.46        6.57      4.05 o 
  10   5   7       99.03       92.15      5.90 o 
  11   5   7       17.15       19.14      3.44 o 
  12   5   7       21.97       17.57      3.16 o 
 -10   6   7       27.65       13.40      6.52 o 
  -9   6   7      239.22      238.98     10.68 o 
  -8   6   7       15.86       19.58      9.11 o 
  -7   6   7      112.12      101.78      4.76 o 
  -6   6   7       59.58       61.29      3.99 o 
  -5   6   7      166.65      177.19      3.92 o 
  -4   6   7       21.75       33.42      4.23 o 
  -3   6   7      533.54      536.36      6.83 o 
  -2   6   7     1879.81     1859.39     32.77 o 
  -1   6   7      483.20      437.75      5.68 o 
   0   6   7      424.56      428.21      5.17 o 
   1   6   7      225.52      247.67      4.27 o 
   2   6   7        0.02        1.40      2.73 o 
   3   6   7      141.94      128.81      3.49 o 
   4   6   7      104.74       85.20      3.25 o 
   5   6   7      256.95      264.43      8.41 o 
   6   6   7      797.32      765.92     18.09 o 
   7   6   7      211.20      170.82      6.78 o 
   8   6   7      572.17      537.69     10.73 o 
   9   6   7      368.36      311.96      8.84 o 
  10   6   7       35.77       22.25      4.41 o 
  11   6   7       66.52       73.48      5.86 o 
  12   6   7       61.39       61.11     16.95 o 
 -10   7   7        3.25        6.96      7.33 o 
  -9   7   7        1.74        0.50      6.94 o 
  -8   7   7       37.05       48.37      7.86 o 
  -7   7   7      121.83      144.16      5.37 o 
  -6   7   7       94.61       92.45      4.45 o 
  -5   7   7       67.08       73.92      3.32 o 
  -4   7   7      501.19      516.42     13.51 o 
  -3   7   7      154.86      187.97      3.84 o 
  -2   7   7      849.09      815.03      6.11 o 
  -1   7   7       17.48       24.87      2.02 o 
   0   7   7       97.90       98.81      2.60 o 
   1   7   7       78.62       63.73      6.55 o 
   2   7   7      866.28      839.26     15.21 o 
   3   7   7     1792.51     1830.67     11.33 o 
   4   7   7      661.65      642.24     14.36 o 
   5   7   7      925.04      933.82     26.67 o 
   6   7   7      262.78      229.54      7.22 o 
   7   7   7      146.37      161.02      6.56 o 
   8   7   7       49.17       34.46      5.00 o 
   9   7   7      130.50      110.50      6.30 o 
  10   7   7        0.12        2.50      4.63 o 
  11   7   7       47.46       65.66      5.91 o 
  -9   8   7       63.23       55.85      9.10 o 
  -8   8   7      119.38      141.49      8.93 o 
  -7   8   7       84.81       95.35      8.65 o 
  -6   8   7      205.69      207.83     11.73 o 
  -5   8   7       68.78       68.25      7.48 o 
  -4   8   7        1.64        3.70      2.30 o 
  -3   8   7      185.47      179.43     12.35 o 
  -2   8   7      237.50      236.71     10.98 o 
  -1   8   7       91.71      106.70      3.91 o 
   0   8   7      487.81      489.56      5.02 o 
   1   8   7       34.43       28.13      2.65 o 
   2   8   7      515.51      538.25     11.39 o 
   3   8   7       17.70       22.67      2.66 o 
   4   8   7       12.68        8.06      2.65 o 
   5   8   7       55.01       53.86      4.08 o 
   6   8   7      817.69      779.31      8.45 o 
   7   8   7       38.03       53.09      4.93 o 
   8   8   7       65.73       60.57      5.12 o 
   9   8   7      154.09      144.05      7.15 o 
  10   8   7       98.56       98.05      6.61 o 
  11   8   7        0.54       -1.47      4.41 o 
  -8   9   7        2.36       10.53      6.97 o 
  -7   9   7        3.49        1.06      6.54 o 
  -6   9   7       30.11       31.86      7.13 o 
  -5   9   7       27.74       31.29      3.83 o 
  -4   9   7       18.44       17.78      3.49 o 
  -3   9   7       16.59       20.10      3.61 o 
  -2   9   7        9.46        6.92      3.10 o 
  -1   9   7      180.99      177.04      4.94 o 
   0   9   7      593.88      474.56     80.08 o 
   1   9   7       11.75        9.75      2.51 o 
   2   9   7        2.35        0.12      5.04 o 
   3   9   7        6.07        2.62      2.60 o 
   4   9   7        3.45       -1.67      2.62 o 
   5   9   7      194.87      191.46      4.87 o 
   6   9   7      604.17      600.95     19.18 o 
   7   9   7       46.37       37.11      4.67 o 
   8   9   7       23.56       21.16      3.90 o 
   9   9   7       55.30       60.53      5.37 o 
  10   9   7        6.39       13.54      4.51 o 
  -7  10   7      105.25       93.35      9.71 o 
  -6  10   7      186.00      233.59     11.16 o 
  -5  10   7       10.96        8.99      4.65 o 
  -4  10   7      622.11      592.22     25.35 o 
  -3  10   7        3.13        3.59      3.32 o 
  -2  10   7      238.92      239.78      7.01 o 
  -1  10   7       19.67       18.10      3.29 o 
   0  10   7       17.85       13.45      4.34 o 
   1  10   7        7.10        6.21      4.95 o 
   2  10   7       22.98       19.99      5.40 o 
   3  10   7       18.66       19.86      2.87 o 
   4  10   7       35.49       36.57      8.97 o 
   5  10   7       17.77       17.23      2.90 o 
   6  10   7       26.35       24.86      5.18 o 
   7  10   7        4.03       -1.97      2.66 o 
   8  10   7       27.84       42.75      4.49 o 
   9  10   7        5.56       11.29      4.36 o 
  10  10   7        7.42       -2.54      3.91 o 
  -6  11   7        1.64        5.72      7.56 o 
  -5  11   7       33.10       41.97     12.66 o 
  -4  11   7       96.40       80.67      7.43 o 
  -3  11   7       10.32       12.53      3.66 o 
  -2  11   7       55.16       39.12      3.78 o 
  -1  11   7       32.69       28.11      3.85 o 
   0  11   7       77.31       78.12      6.04 o 
   1  11   7        2.90        1.17      5.26 o 
   2  11   7        6.87        7.85      3.88 o 
   3  11   7        2.88        0.65      3.67 o 
   4  11   7      129.60      131.93      6.89 o 
   5  11   7        9.23        7.27      2.52 o 
   6  11   7       20.17       17.28      8.86 o 
   7  11   7        1.01        1.75      2.89 o 
   8  11   7        0.00        2.57      3.31 o 
   9  11   7        5.69       -3.22      3.60 o 
  -4  12   7        8.58       14.36      4.16 o 
  -3  12   7        0.67        6.09      3.25 o 
  -2  12   7        5.63       10.59     10.29 o 
  -1  12   7       23.78       24.95      4.56 o 
   0  12   7        0.42        6.54      4.18 o 
   1  12   7       15.12       23.09      5.00 o 
   2  12   7       76.00       94.41      7.06 o 
   3  12   7        0.27       -1.51      3.28 o 
   4  12   7      121.13      124.57      6.93 o 
   5  12   7        7.68        7.91      8.24 o 
   6  12   7       16.93        7.81      2.31 o 
   7  12   7        0.22       18.21      3.77 o 
  -1  13   7        0.44       -3.95      3.95 o 
   0  13   7        0.01       -3.52      3.52 o 
   1  13   7      129.92      108.82      7.56 o 
   2  13   7       22.23        5.28      3.05 o 
   3  13   7        0.11        6.75      5.00 o 
   4  13   7       70.03       82.08      4.61 o 
   5  13   7        0.16       22.54      4.06 o 
  -4  -9   8        2.85       19.04      5.21 o 
  -3  -9   8        4.94       -1.27      4.51 o 
  -2  -9   8       40.43       48.33      6.37 o 
  -1  -9   8      109.01      127.97      7.49 o 
   0  -9   8        5.80       10.72      5.67 o 
   1  -9   8      123.20      100.27      7.52 o 
  -6  -8   8        7.76        9.66      3.49 o 
  -5  -8   8       33.09       39.70     14.99 o 
  -4  -8   8        0.50        7.51      3.17 o 
  -3  -8   8        3.59        2.95      4.41 o 
  -2  -8   8       16.94       31.87      5.51 o 
  -1  -8   8       99.74      123.60      7.53 o 
   0  -8   8       51.49       59.33      6.66 o 
   1  -8   8        9.98        3.86      4.94 o 
   2  -8   8        1.42        9.11      5.51 o 
   3  -8   8       66.81       79.78      7.20 o 
   4  -8   8       36.98       28.52      6.70 o 
  -8  -7   8        1.83        7.85      5.68 o 
  -7  -7   8        7.91        8.80      5.07 o 
  -6  -7   8       64.40       51.93      3.92 o 
  -5  -7   8       57.05       55.09     12.42 o 
  -4  -7   8      151.30      159.25     10.98 o 
  -3  -7   8       59.66       68.64      3.97 o 
  -2  -7   8       19.91       25.35      5.26 o 
  -1  -7   8       11.44       36.17      5.76 o 
   0  -7   8      280.25      290.23      9.38 o 
   1  -7   8       44.68       35.92      5.17 o 
   2  -7   8        8.88       15.46      5.46 o 
   3  -7   8       44.61       38.56      6.03 o 
   4  -7   8       25.05       23.59      5.70 o 
   5  -7   8        0.05        1.04      5.12 o 
   6  -7   8        5.08       -5.27      5.29 o 
  -9  -6   8       12.72       13.15      5.95 o 
  -8  -6   8        1.21       11.85      5.29 o 
  -7  -6   8        6.11        8.55      4.87 o 
  -6  -6   8       45.93       34.10      3.60 o 
  -5  -6   8        0.96        3.97      5.69 o 
  -4  -6   8        9.03       11.84      5.16 o 
  -3  -6   8        1.04        5.82      2.99 o 
  -2  -6   8        2.40        1.44      2.94 o 
  -1  -6   8       23.00       22.26      3.09 o 
   0  -6   8      135.75      143.47      7.06 o 
   1  -6   8        3.61       -0.09      4.21 o 
   2  -6   8        9.25        9.88      4.85 o 
   3  -6   8        5.51        1.60      4.84 o 
   4  -6   8        0.27       -2.41      5.01 o 
   5  -6   8        1.99        1.92      5.28 o 
   6  -6   8        5.52        7.02      5.39 o 
   7  -6   8        7.12       24.24      5.13 o 
 -10  -5   8        4.56       17.84      4.95 o 
  -9  -5   8       22.43       30.70      6.11 o 
  -8  -5   8       50.88       58.91      6.17 o 
  -7  -5   8       17.28       30.25      5.37 o 
  -6  -5   8       10.86        8.15      3.79 o 
  -5  -5   8        1.98        2.87      3.60 o 
  -4  -5   8       51.60       56.51      8.80 o 
  -3  -5   8      489.49      525.22      7.24 o 
  -2  -5   8       13.45       20.56      3.55 o 
  -1  -5   8      372.36      365.45     16.89 o 
   0  -5   8       39.74       36.95      4.71 o 
   1  -5   8       62.76       57.38      5.07 o 
   2  -5   8      102.31       95.92      5.75 o 
   3  -5   8       80.52       67.22      5.36 o 
   4  -5   8       56.26       54.97      5.40 o 
   5  -5   8      107.91       94.72      6.37 o 
   6  -5   8        0.11        2.76      3.70 o 
   7  -5   8        0.11        2.90      3.61 o 
   8  -5   8        7.51       15.07      4.28 o 
 -10  -4   8        1.17       10.84      5.90 o 
  -9  -4   8       67.26       67.75      6.76 o 
  -8  -4   8      118.41      114.97      7.01 o 
  -7  -4   8      120.31      118.46      4.32 o 
  -6  -4   8       43.67       33.10      5.27 o 
  -5  -4   8        2.70        2.03      6.94 o 
  -4  -4   8      185.96      194.32      4.71 o 
  -3  -4   8      655.26      679.36     16.70 o 
  -2  -4   8      151.91      146.99     12.32 o 
  -1  -4   8       12.86       12.03      4.08 o 
   0  -4   8       58.42       50.09      4.37 o 
   1  -4   8       10.44       13.42      3.83 o 
   2  -4   8        5.99        5.24      3.56 o 
   3  -4   8       62.28       58.72      5.12 o 
   4  -4   8        7.76       10.62      2.54 o 
   5  -4   8       31.06       39.78      3.44 o 
   6  -4   8        0.07        2.38      3.13 o 
   7  -4   8        9.07        5.43      3.30 o 
   8  -4   8       36.80       40.15      6.01 o 
   9  -4   8       50.82       44.12      4.20 o 
 -11  -3   8        0.06        8.95      5.90 o 
 -10  -3   8       17.38       18.93      4.97 o 
  -9  -3   8       29.90       29.46      5.55 o 
  -8  -3   8       28.22       21.71      4.86 o 
  -7  -3   8      147.30      129.75      8.22 o 
  -6  -3   8      130.24      116.96      4.17 o 
  -5  -3   8       32.20       27.28      2.38 o 
  -4  -3   8      364.73      334.47     10.16 o 
  -3  -3   8       54.80       61.17      3.16 o 
  -2  -3   8      135.23      131.37      3.78 o 
  -1  -3   8        0.12       -1.20      3.09 o 
   0  -3   8       72.38       76.96      4.48 o 
   1  -3   8       49.54       46.06      4.04 o 
   2  -3   8       30.09       28.12      4.00 o 
   3  -3   8       22.91       21.21      2.54 o 
   4  -3   8       92.98       87.24      3.77 o 
   5  -3   8      153.91      151.28      4.63 o 
   6  -3   8      221.64      215.87      5.43 o 
   7  -3   8      190.63      207.18     13.93 o 
   8  -3   8      161.46      153.75     12.56 o 
   9  -3   8        1.48        4.55      3.63 o 
  10  -3   8        5.38       -3.66      3.73 o 
 -11  -2   8        0.09        0.20      5.66 o 
 -10  -2   8       11.75        9.23      3.15 o 
  -9  -2   8       11.36        6.59      2.93 o 
  -8  -2   8       14.87       14.35      5.27 o 
  -7  -2   8      147.76      135.69      3.55 o 
  -6  -2   8       21.45       16.43      2.83 o 
  -5  -2   8      342.71      340.32     12.01 o 
  -4  -2   8       52.07       43.09      2.19 o 
  -3  -2   8      107.86       91.93      3.11 o 
  -2  -2   8      113.11      113.24      3.34 o 
  -1  -2   8       65.53       69.28      2.66 o 
   0  -2   8        0.25        2.28      2.87 o 
   1  -2   8        1.10        1.82      1.64 o 
   2  -2   8       82.23       74.03      2.36 o 
   3  -2   8      162.93      141.52      3.02 o 
   4  -2   8      169.30      135.46      3.12 o 
   5  -2   8        0.05       -1.66      1.83 o 
   6  -2   8       23.06       32.01      3.46 o 
   7  -2   8       82.51       83.89      4.37 o 
   8  -2   8      120.19      144.13      7.66 o 
   9  -2   8       37.78       46.37      4.32 o 
  10  -2   8       57.82       68.14      7.08 o 
 -11  -1   8        2.03       -4.51      4.51 o 
 -10  -1   8       18.49       16.46      5.36 o 
  -9  -1   8       29.74       23.12      3.39 o 
  -8  -1   8      111.41      119.11      7.87 o 
  -7  -1   8      416.31      410.86      5.23 o 
  -6  -1   8      523.10      519.46      7.57 o 
  -5  -1   8      357.90      366.66     11.90 o 
  -4  -1   8      199.24      201.73      3.16 o 
  -3  -1   8       23.65       18.46      1.74 o 
  -2  -1   8      731.22      672.95      5.11 o 
  -1  -1   8      397.04      399.12      3.99 o 
   0  -1   8      540.76      535.38      4.72 o 
   1  -1   8        3.00        2.82      1.79 o 
   2  -1   8        0.02       -0.65      1.82 o 
   3  -1   8        0.00       -0.83      2.08 o 
   4  -1   8        0.69       -0.30      2.50 o 
   5  -1   8        1.30        0.87      1.57 o 
   6  -1   8       17.49       17.33      3.08 o 
   7  -1   8      387.90      401.20      7.03 o 
   8  -1   8       90.32       89.37      4.49 o 
   9  -1   8      109.82      126.68      7.79 o 
  10  -1   8       68.96       64.49      7.60 o 
  11  -1   8       35.22       41.01      6.51 o 
 -11   0   8       41.35       42.07      7.29 o 
 -10   0   8       36.19       35.42      3.75 o 
  -9   0   8       50.94       51.61      3.87 o 
  -8   0   8       19.15       22.92      3.32 o 
  -7   0   8      288.51      285.31      5.89 o 
  -6   0   8       15.57       15.03      2.63 o 
  -5   0   8       91.08       74.07      3.23 o 
  -4   0   8      297.08      276.89      4.76 o 
  -3   0   8      337.52      334.94      4.68 o 
  -2   0   8       43.30       37.61      2.06 o 
  -1   0   8        5.87        7.53      1.44 o 
   0   0   8      286.91      284.12      3.47 o 
   1   0   8       89.47       96.93      2.33 o 
   2   0   8     1120.74     1246.78     22.96 o 
   3   0   8      487.85      504.79      5.74 o 
   4   0   8     2215.37     2184.88     11.63 o 
   5   0   8     2278.30     2269.06     31.94 o 
   6   0   8     2005.55     2007.16     42.74 o 
   7   0   8     1079.06     1101.64     10.73 o 
   8   0   8       47.67       40.75      5.34 o 
   9   0   8       12.75       10.97      4.95 o 
  10   0   8        6.29        6.97      5.39 o 
  11   0   8      109.97      104.51      7.59 o 
 -11   1   8        5.74        1.61      4.35 o 
 -10   1   8       17.32       16.48      2.76 o 
  -9   1   8        2.90       -2.28      2.99 o 
  -8   1   8       82.14       72.74      3.91 o 
  -7   1   8       78.86       70.00      5.79 o 
  -6   1   8      622.49      633.50      9.30 o 
  -5   1   8      478.77      490.18      8.11 o 
  -4   1   8      375.40      387.26      6.05 o 
  -3   1   8        2.34        4.91      1.11 o 
  -2   1   8       81.60       86.81      2.53 o 
  -1   1   8       40.51       36.20      2.95 o 
   0   1   8      507.37      483.82     11.80 o 
   1   1   8       13.23       18.64      1.65 o 
   2   1   8      667.67      710.83     14.58 o 
   3   1   8       42.70       48.11      2.41 o 
   4   1   8     1816.53     1889.87     67.64 o 
   5   1   8      543.64      528.99      6.62 o 
   6   1   8      258.98      258.88      6.90 o 
   7   1   8      200.30      190.67      4.98 o 
   8   1   8       59.87       50.80      3.31 o 
   9   1   8        5.91        4.60      4.94 o 
  10   1   8       39.34       36.65      5.77 o 
  11   1   8      136.01      162.34      9.42 o 
  12   1   8        4.27       -3.44      6.43 o 
 -11   2   8        3.33       -4.15      4.15 o 
 -10   2   8       46.42       52.87     11.63 o 
  -9   2   8      209.60      215.26      4.93 o 
  -8   2   8      122.41      127.36      3.59 o 
  -7   2   8      538.44      526.39      7.40 o 
  -6   2   8      887.36      920.43     16.15 o 
  -5   2   8      672.05      675.59      9.68 o 
  -4   2   8      470.87      529.53      8.46 o 
  -3   2   8      262.92      297.53     10.91 o 
  -2   2   8       84.30      105.95      2.91 o 
  -1   2   8        9.79        8.82      1.69 o 
   0   2   8      100.99      120.22      2.64 o 
   1   2   8        1.40       13.15      1.67 o 
   2   2   8      315.35      286.44      3.60 o 
   3   2   8        5.85        8.45      2.46 o 
   4   2   8      635.92      658.86      6.27 o 
   5   2   8      175.28      165.51      3.48 o 
   6   2   8      114.82      110.36      5.30 o 
   7   2   8      302.91      267.26      7.49 o 
   8   2   8      484.99      470.98      7.18 o 
   9   2   8      194.48      190.76     10.14 o 
  10   2   8        6.26        5.66      4.98 o 
  11   2   8        6.15        2.89      6.00 o 
  12   2   8        3.24       12.16      5.99 o 
 -11   3   8       21.37       33.66      5.37 o 
 -10   3   8      139.04      156.80      7.15 o 
  -9   3   8       69.65       71.40      4.13 o 
  -8   3   8      312.58      285.92      6.10 o 
  -7   3   8       21.45       25.52      4.17 o 
  -6   3   8       32.70       33.26      2.68 o 
  -5   3   8      579.19      587.82      6.41 o 
  -4   3   8      694.97      721.44      6.62 o 
  -3   3   8      501.03      477.98      5.13 o 
  -2   3   8      425.05      414.76      4.45 o 
  -1   3   8      595.56      513.11     11.68 o 
   0   3   8       51.74       61.42      2.77 o 
   1   3   8     1387.09     1629.74     18.24 o 
   2   3   8       32.29       34.07      2.45 o 
   3   3   8       27.03       24.21      2.70 o 
   4   3   8       45.15       33.95      2.33 o 
   5   3   8      674.62      608.82      9.12 o 
   6   3   8       66.43       68.45      4.58 o 
   7   3   8      535.61      528.41      9.67 o 
   8   3   8       14.99       19.39      4.10 o 
   9   3   8        8.87        7.42      2.82 o 
  10   3   8        0.31        5.83      3.26 o 
  11   3   8       20.80        9.18      3.25 o 
  12   3   8       16.25        8.30      5.56 o 
 -11   4   8       84.43       85.08      5.94 o 
 -10   4   8       64.04       63.14      7.22 o 
  -9   4   8       48.47       43.83      2.95 o 
  -8   4   8        7.31        2.70      2.29 o 
  -7   4   8       30.74       28.90      2.68 o 
  -6   4   8      343.10      362.81      4.35 o 
  -5   4   8      533.89      554.65      5.35 o 
  -4   4   8      302.03      298.28      4.02 o 
  -3   4   8      319.16      337.34      7.35 o 
  -2   4   8       18.79       11.56      1.40 o 
  -1   4   8        8.58       10.81      2.02 o 
   0   4   8      380.29      353.33      6.91 o 
   1   4   8      508.95      523.36      9.89 o 
   2   4   8       67.74       84.10      3.98 o 
   3   4   8      116.76       85.57      3.92 o 
   4   4   8      431.09      394.56      5.24 o 
   5   4   8      528.77      496.93      5.73 o 
   6   4   8        3.34        5.02      2.34 o 
   7   4   8       18.47       13.32      3.82 o 
   8   4   8        2.74        4.29      4.22 o 
   9   4   8       99.02       76.67      5.31 o 
  10   4   8       47.81       49.30      8.12 o 
  11   4   8        0.02        1.37      7.14 o 
  12   4   8        0.06        8.46      4.21 o 
 -10   5   8        2.97        8.26      5.46 o 
  -9   5   8       38.04       38.39      3.21 o 
  -8   5   8      122.08      136.79      8.13 o 
  -7   5   8       90.55       80.79      5.79 o 
  -6   5   8      447.87      437.73      5.65 o 
  -5   5   8      160.51      141.89      2.97 o 
  -4   5   8       13.52       15.05      3.36 o 
  -3   5   8       44.66       40.28      2.79 o 
  -2   5   8        0.06        0.92      2.14 o 
  -1   5   8      129.87      128.17      5.56 o 
   0   5   8      934.27     1073.17     28.93 o 
   1   5   8       35.69       24.32      4.74 o 
   2   5   8      955.19      926.67     20.56 o 
   3   5   8      358.81      361.69      5.79 o 
   4   5   8     1469.35     1472.89      9.74 o 
   5   5   8       60.01       70.11      3.12 o 
   6   5   8      288.14      252.70     10.11 o 
   7   5   8     1150.18     1078.76     14.03 o 
   8   5   8       81.89       90.79      5.69 o 
   9   5   8      207.37      189.89      7.01 o 
  10   5   8       62.12       60.47      5.10 o 
  11   5   8        1.90       -4.46      4.46 o 
  12   5   8        0.35        8.77      3.18 o 
 -10   6   8      164.66      123.16      9.46 o 
  -9   6   8        0.31        6.71      4.24 o 
  -8   6   8      128.97      129.26      5.45 o 
  -7   6   8        0.60        2.10      3.12 o 
  -6   6   8      130.09      132.22      3.87 o 
  -5   6   8        0.55        0.51      2.49 o 
  -4   6   8       60.76       59.47      2.81 o 
  -3   6   8      187.40      195.46      4.66 o 
  -2   6   8     1034.73     1027.19     20.22 o 
  -1   6   8      154.18      155.21      3.86 o 
   0   6   8     1465.87     1393.69     45.72 o 
   1   6   8      115.07      107.49      5.60 o 
   2   6   8       53.99       51.23      2.85 o 
   3   6   8       45.54       47.46      2.81 o 
   4   6   8      740.94      720.17      7.34 o 
   5   6   8       92.64       92.15      3.43 o 
   6   6   8       31.83       32.43      4.21 o 
   7   6   8        5.36        4.14      4.60 o 
   8   6   8        3.94        0.93      4.26 o 
   9   6   8        0.68        2.18      4.19 o 
  10   6   8       17.65       14.37      4.69 o 
  11   6   8       47.84       41.97      5.13 o 
  12   6   8        2.93       16.95      4.52 o 
  -9   7   8        0.70        0.31      6.46 o 
  -8   7   8        9.65       12.97      8.10 o 
  -7   7   8        9.56        8.50      3.57 o 
  -6   7   8        1.85        0.94      2.57 o 
  -5   7   8      260.09      274.79      4.93 o 
  -4   7   8       82.83       84.90      3.27 o 
  -3   7   8        5.74        6.46      2.87 o 
  -2   7   8        0.22        0.62      2.71 o 
  -1   7   8      108.78      101.35      2.78 o 
   0   7   8      215.36      190.30     15.55 o 
   1   7   8       13.84       13.10      2.44 o 
   2   7   8       26.69       28.08      2.90 o 
   3   7   8        2.58        0.71      2.61 o 
   4   7   8        0.00       -0.49      2.60 o 
   5   7   8      504.93      478.66      9.91 o 
   6   7   8      115.87      117.54      4.00 o 
   7   7   8       75.36       71.01      5.41 o 
   8   7   8        0.16        3.64      4.01 o 
   9   7   8       90.32       93.10      6.06 o 
  11   7   8        6.43       10.18      3.96 o 
  -9   8   8        6.50       -1.00      7.38 o 
  -8   8   8        2.92       -0.20      7.08 o 
  -7   8   8        3.28       10.27      3.81 o 
  -6   8   8        0.91       -5.64      5.64 o 
  -5   8   8       17.19       17.90      3.61 o 
  -4   8   8      557.92      578.94      6.69 o 
  -3   8   8     1101.49     1113.92     15.36 o 
  -2   8   8      440.98      427.75      9.11 o 
  -1   8   8        4.86        3.47      1.93 o 
   0   8   8      378.76      348.59      5.56 o 
   1   8   8        0.22       -0.59      2.49 o 
   2   8   8      114.73      108.52      3.83 o 
   3   8   8      153.02      149.40      4.22 o 
   4   8   8      194.55      186.65      4.62 o 
   5   8   8      564.48      565.20     21.58 o 
   6   8   8      150.67      125.94      4.19 o 
   7   8   8        5.76        6.49      4.02 o 
   8   8   8       14.00       17.81      4.15 o 
   9   8   8        7.38        4.62      3.56 o 
  10   8   8      175.88      186.69      8.22 o 
  11   8   8      124.25      178.26      7.71 o 
  -8   9   8        7.61       16.46      7.45 o 
  -7   9   8        2.10        3.54      6.83 o 
  -6   9   8       10.95       18.64      7.85 o 
  -5   9   8      125.64      119.76      4.06 o 
  -4   9   8       65.24       74.40      3.53 o 
  -3   9   8        5.08       10.00      3.39 o 
  -2   9   8      106.19      108.20      4.55 o 
  -1   9   8       17.96       20.36      4.06 o 
   0   9   8      314.00      289.16      8.29 o 
   1   9   8       51.77       45.81      5.63 o 
   2   9   8      333.65      306.27      6.95 o 
   3   9   8        0.19        4.52      2.78 o 
   4   9   8       34.92       43.61      3.60 o 
   5   9   8      207.28      197.96      5.13 o 
   6   9   8        7.39        5.87      2.80 o 
   7   9   8       27.25       29.08      4.62 o 
   8   9   8        6.44        4.55      4.03 o 
  10   9   8        2.48        8.90      4.95 o 
  -7  10   8       81.93       76.04      8.82 o 
  -6  10   8        4.92       11.36      7.04 o 
  -5  10   8      116.04      124.75      5.71 o 
  -4  10   8        7.68        7.96      3.69 o 
  -3  10   8        1.23       -1.96      3.21 o 
  -2  10   8        8.79        7.96      3.27 o 
  -1  10   8       30.18       24.90      4.72 o 
   0  10   8       17.67       16.65      4.52 o 
   1  10   8      141.86      128.15      7.14 o 
   2  10   8      161.01      141.67      9.04 o 
   3  10   8       12.54        5.50      2.64 o 
   4  10   8       18.18       12.03      3.03 o 
   5  10   8      197.45      177.74      4.93 o 
   6  10   8      142.37      139.61     11.45 o 
   7  10   8      347.67      330.58      9.35 o 
   8  10   8       80.11       96.17      6.25 o 
   9  10   8       10.67       30.22      4.75 o 
  -5  11   8       56.25       37.51     13.37 o 
  -4  11   8        5.21        5.82      3.49 o 
  -3  11   8       27.83       32.24     10.79 o 
  -2  11   8       85.56       85.94      7.21 o 
  -1  11   8       91.12       83.40      6.22 o 
   0  11   8       18.52       14.36      4.74 o 
   1  11   8       88.71       93.65      6.96 o 
   2  11   8        5.88        8.72      4.54 o 
   3  11   8      106.18       94.30      5.92 o 
   4  11   8       96.24       97.45      9.29 o 
   5  11   8        4.65        0.19      2.55 o 
   6  11   8       80.36       88.69      9.38 o 
   7  11   8       16.73       20.20      2.71 o 
   8  11   8        1.80       28.51      4.56 o 
  -4  12   8       33.86       47.22     16.58 o 
  -3  12   8       19.57       19.05      4.00 o 
  -2  12   8        6.89        0.26      3.78 o 
  -1  12   8        2.78       -4.44      4.44 o 
   0  12   8        0.22       -3.39      4.63 o 
   1  12   8       17.58       21.01      4.61 o 
   2  12   8        0.19       -1.97      3.09 o 
   3  12   8      144.59      157.44      7.78 o 
   4  12   8       60.03       77.30      5.80 o 
   5  12   8       33.38       36.80      5.52 o 
   6  12   8       17.13       24.20      8.22 o 
   7  12   8        3.51       15.47     19.04 o 
  -1  13   8       41.99       53.66      5.92 o 
   0  13   8       60.73       74.34      6.79 o 
   1  13   8      359.35      358.60     11.04 o 
   2  13   8       26.66       41.79      5.39 o 
   3  13   8       70.19       84.77      4.68 o 
   4  13   8       23.16       15.17      4.49 o 
   5  13   8        0.00       -3.39      3.39 o 
  -5  -8   9        5.68        8.99     10.38 o 
  -4  -8   9        0.18       -4.86      4.86 o 
  -3  -8   9       15.31       28.41      5.58 o 
  -2  -8   9       37.96       54.55      5.84 o 
  -1  -8   9        0.42       -1.64      6.06 o 
   0  -8   9        4.11       -6.28      6.28 o 
   1  -8   9       31.72       54.19      7.46 o 
   2  -8   9       45.72       48.87      7.38 o 
  -7  -7   9       53.11       48.22      5.69 o 
  -6  -7   9        8.36       25.00     14.12 o 
  -5  -7   9        6.72       14.27      4.63 o 
  -4  -7   9        0.01       -0.09      6.68 o 
  -3  -7   9       53.92       47.70     15.39 o 
  -2  -7   9        2.83       16.47      4.64 o 
  -1  -7   9      118.70      124.60      7.60 o 
   0  -7   9       90.37       96.57      7.17 o 
   1  -7   9       10.55       20.63      5.10 o 
   2  -7   9       70.62       68.33      6.44 o 
   4  -7   9        2.56        1.74      5.66 o 
   5  -7   9        4.12        3.77      5.79 o 
  -8  -6   9        2.52       -5.90      5.90 o 
  -7  -6   9        2.30       -4.07      5.45 o 
  -6  -6   9        3.83       -1.62      4.67 o 
  -5  -6   9       45.54       41.77      3.56 o 
  -4  -6   9        7.10        5.89      3.21 o 
  -3  -6   9       22.40       14.34      4.16 o 
  -2  -6   9        9.01       13.67      3.36 o 
  -1  -6   9       57.72       65.14      5.78 o 
   0  -6   9       95.66       94.60      6.42 o 
   1  -6   9        9.39       18.31      5.20 o 
   2  -6   9        4.54        4.35      4.33 o 
   3  -6   9        0.97       -3.07      5.04 o 
   4  -6   9       48.32       56.17      6.48 o 
   5  -6   9       22.56       13.63      4.73 o 
   6  -6   9       67.79       61.82      6.51 o 
  -9  -5   9        0.07       -4.87      4.87 o 
  -8  -5   9       19.35        9.82      5.85 o 
  -7  -5   9        3.45       -3.35      3.35 o 
  -6  -5   9       29.64       34.13      5.21 o 
  -5  -5   9      261.04      259.05      5.82 o 
  -4  -5   9      344.93      353.57     17.59 o 
  -3  -5   9      240.32      247.61     17.96 o 
  -2  -5   9       89.92       92.91      4.02 o 
  -1  -5   9        0.68       -1.34      3.96 o 
   0  -5   9        7.53       10.31      4.46 o 
   1  -5   9       67.66       85.12      5.82 o 
   2  -5   9       21.46       20.53      4.89 o 
   3  -5   9       66.30       42.63      5.25 o 
   4  -5   9       10.63       10.59      4.77 o 
   5  -5   9        6.36        1.03      5.03 o 
   6  -5   9        0.74        0.06      5.36 o 
   7  -5   9        2.01        1.49      5.38 o 
  -9  -4   9        0.21       -4.81      4.81 o 
  -8  -4   9      106.77       89.53      6.40 o 
  -7  -4   9       17.23       18.13      3.02 o 
  -6  -4   9       53.63       48.81      3.89 o 
  -5  -4   9       34.52       33.88      4.41 o 
  -4  -4   9       17.48       15.30      3.61 o 
  -3  -4   9      133.79      122.23     12.47 o 
  -2  -4   9      102.27      109.38      8.77 o 
  -1  -4   9      304.52      292.52      7.76 o 
   0  -4   9      135.20      137.43      6.14 o 
   1  -4   9      152.49      149.69      6.31 o 
   2  -4   9      192.17      171.22      7.09 o 
   3  -4   9       53.32       55.16      5.35 o 
   4  -4   9        3.80        2.86      4.04 o 
   5  -4   9       42.32       43.73      5.16 o 
   6  -4   9       25.34       24.90      3.67 o 
   7  -4   9      107.10       99.09      7.16 o 
   8  -4   9      106.34      110.11      7.57 o 
 -10  -3   9       37.28       23.64      5.80 o 
  -9  -3   9       17.19       14.55      4.66 o 
  -8  -3   9        0.05       -4.91      4.91 o 
  -7  -3   9       57.59       61.35      3.65 o 
  -6  -3   9       93.71       86.48      4.17 o 
  -5  -3   9       25.54       20.83      3.33 o 
  -4  -3   9      531.29      500.84      7.31 o 
  -3  -3   9      264.92      261.55      5.09 o 
  -2  -3   9      767.28      781.76     10.99 o 
  -1  -3   9      905.81      879.69     11.71 o 
   0  -3   9      252.48      235.81      6.84 o 
   1  -3   9      124.42      100.33      5.39 o 
   2  -3   9       10.90       14.47      4.19 o 
   3  -3   9       32.94       33.46      4.45 o 
   4  -3   9       40.61       43.92      4.06 o 
   5  -3   9        0.18        0.67      4.12 o 
   6  -3   9      444.84      468.54      7.88 o 
   7  -3   9        3.98        1.72      3.57 o 
   8  -3   9      139.93      123.76      5.25 o 
   9  -3   9       24.32       29.45      4.15 o 
 -10  -2   9       46.08       38.76      5.76 o 
  -9  -2   9       18.11       18.73      3.41 o 
  -8  -2   9      145.65      129.67      9.68 o 
  -7  -2   9       77.77       67.61      2.94 o 
  -6  -2   9      184.82      168.66      9.48 o 
  -5  -2   9      118.01      117.49     11.97 o 
  -4  -2   9     1433.07     1305.99     34.52 o 
  -3  -2   9        7.34       10.33      1.98 o 
  -2  -2   9      512.48      526.60      6.30 o 
  -1  -2   9      695.19      674.33      8.85 o 
   0  -2   9       58.37       54.59      6.17 o 
   1  -2   9       52.85       43.50      2.85 o 
   2  -2   9       63.75       41.96      4.26 o 
   3  -2   9       49.09       55.39      2.47 o 
   4  -2   9       88.12       89.38      2.91 o 
   5  -2   9      167.08      147.73      3.39 o 
   6  -2   9        9.25       10.15      2.95 o 
   7  -2   9       16.94        7.02      3.56 o 
   8  -2   9       34.59       38.97      4.37 o 
   9  -2   9        0.01       -0.95      3.45 o 
  10  -2   9      141.91      151.89      9.52 o 
 -11  -1   9       63.53       76.99      9.72 o 
 -10  -1   9        0.21        0.14      3.13 o 
  -9  -1   9       42.38       41.78      3.67 o 
  -8  -1   9       24.93       22.19      3.42 o 
  -7  -1   9      286.28      279.98      4.69 o 
  -6  -1   9      301.08      306.31      5.80 o 
  -5  -1   9      326.22      319.56      5.72 o 
  -4  -1   9       28.07       21.58      2.82 o 
  -3  -1   9        2.93        1.46      1.95 o 
  -2  -1   9       88.56       93.71      7.40 o 
  -1  -1   9        1.36       -1.61      1.61 o 
   0  -1   9      310.96      334.50      5.31 o 
   1  -1   9        0.49       -2.09      2.09 o 
   2  -1   9      222.57      222.17      4.41 o 
   3  -1   9      599.07      630.51      7.00 o 
   4  -1   9      303.29      297.27      4.28 o 
   5  -1   9       97.35       92.95      2.90 o 
   6  -1   9        0.87       -2.53      2.81 o 
   7  -1   9      176.19      188.61      5.54 o 
   8  -1   9       17.08       20.43      5.71 o 
   9  -1   9        2.72        2.58      5.63 o 
  10  -1   9      167.77      165.63      9.28 o 
 -11   0   9        0.20        8.33      4.29 o 
 -10   0   9       30.48       30.85      5.98 o 
  -9   0   9      188.53      196.03      5.56 o 
  -8   0   9      110.82      125.73      6.21 o 
  -7   0   9      736.32      700.27     10.61 o 
  -6   0   9       15.62       16.24      2.70 o 
  -5   0   9       72.98       59.11      5.97 o 
  -4   0   9       40.50       43.26      2.99 o 
  -3   0   9      799.28      748.65     10.16 o 
  -2   0   9        5.59        5.98      2.03 o 
  -1   0   9       47.64       42.25      1.96 o 
   0   0   9        0.27        2.42      1.56 o 
   1   0   9        5.48        6.13      1.71 o 
   2   0   9       77.60       70.16      3.78 o 
   3   0   9       69.87       71.93      3.06 o 
   4   0   9       11.43       10.28      2.32 o 
   5   0   9      105.84      109.75      6.34 o 
   6   0   9       18.02       26.17      3.28 o 
   7   0   9       23.26       23.93      3.29 o 
   8   0   9        0.01       -0.41      5.34 o 
   9   0   9        0.15       -2.04      5.74 o 
  10   0   9        1.84       12.10      6.65 o 
  11   0   9        0.06       -5.98      5.98 o 
 -11   1   9       95.19      105.66     10.18 o 
 -10   1   9       60.56       68.48      3.49 o 
  -9   1   9      128.62      130.03      5.08 o 
  -8   1   9        0.14        0.56      3.33 o 
  -7   1   9      185.07      168.73      7.90 o 
  -6   1   9       74.91       66.42      9.89 o 
  -5   1   9        8.15        7.09      2.54 o 
  -4   1   9      194.79      198.67      6.08 o 
  -3   1   9        3.36        2.96      3.20 o 
  -2   1   9        3.83        7.54      1.61 o 
  -1   1   9       17.28       18.94      2.13 o 
   0   1   9       90.62       86.06      2.84 o 
   1   1   9      585.58      618.36      6.83 o 
   2   1   9      299.27      348.44      5.42 o 
   3   1   9       53.08       66.86      2.86 o 
   4   1   9      458.61      463.16      5.87 o 
   5   1   9      291.76      287.37      7.15 o 
   6   1   9      333.50      337.67      8.18 o 
   7   1   9       59.56       63.61      3.82 o 
   8   1   9        0.23        4.14      6.24 o 
   9   1   9        4.30        4.61      4.80 o 
  10   1   9       22.45       17.45      6.09 o 
  11   1   9        6.70       17.95      6.40 o 
 -11   2   9        1.00        0.87      5.10 o 
 -10   2   9       35.14       21.19      4.50 o 
  -9   2   9       50.64       35.84      2.89 o 
  -8   2   9       16.36       20.70      2.63 o 
  -7   2   9      115.42       96.10      7.81 o 
  -6   2   9     1290.66     1261.81     14.10 o 
  -5   2   9     1171.13     1149.42     13.18 o 
  -4   2   9      660.44      687.64     10.23 o 
  -3   2   9        1.82        0.94      1.96 o 
  -2   2   9      157.94      160.33      3.13 o 
  -1   2   9       10.48        7.62      1.37 o 
   0   2   9      217.32      241.94      3.87 o 
   1   2   9       17.11       35.14      2.41 o 
   2   2   9       62.86       61.01      4.13 o 
   3   2   9       58.85       71.21      3.69 o 
   4   2   9      180.01      184.68      5.04 o 
   5   2   9      218.38      225.93      7.14 o 
   6   2   9      185.70      189.82      6.78 o 
   7   2   9       28.27       22.64      4.57 o 
   8   2   9       94.76       92.63      5.30 o 
   9   2   9      114.74      124.58      4.85 o 
  10   2   9        1.47       -1.45      5.63 o 
  11   2   9        6.01       -0.40      5.12 o 
 -11   3   9        7.69       17.16      9.81 o 
 -10   3   9        7.07       11.00      4.25 o 
  -9   3   9      125.92      116.07      4.75 o 
  -8   3   9        4.53        8.43      2.84 o 
  -7   3   9       51.22       48.29      4.26 o 
  -6   3   9       23.89       26.15      2.63 o 
  -5   3   9       10.24        7.35      2.20 o 
  -4   3   9       97.16       99.10      3.12 o 
  -3   3   9       50.20       54.94      3.75 o 
  -2   3   9       28.17       33.39      2.33 o 
  -1   3   9       10.57       13.44      2.36 o 
   0   3   9      212.48      235.55      4.56 o 
   1   3   9       17.30       26.31      3.12 o 
   2   3   9        2.74        1.66      2.64 o 
   3   3   9       80.51       79.29      3.90 o 
   4   3   9       11.67       13.65      2.18 o 
   5   3   9        4.96        2.78      2.05 o 
   6   3   9      100.37       96.77      5.26 o 
   7   3   9      127.48      120.29      6.13 o 
   8   3   9      131.48      135.38      6.16 o 
   9   3   9      428.25      445.67     10.16 o 
  10   3   9        0.28        2.65      6.20 o 
  11   3   9      121.80      114.15      8.38 o 
 -10   4   9        9.98        5.16      6.49 o 
  -9   4   9       89.08       66.52      4.19 o 
  -8   4   9       53.32       58.01      3.84 o 
  -7   4   9      235.85      219.66      7.55 o 
  -6   4   9      243.81      250.73      8.69 o 
  -5   4   9       53.15       60.22      2.65 o 
  -4   4   9      562.28      535.68      5.34 o 
  -3   4   9        2.89        3.97      1.70 o 
  -2   4   9        1.63        1.08      3.07 o 
  -1   4   9      543.88      561.39      9.08 o 
   0   4   9        0.99       -0.78      2.84 o 
   1   4   9      443.16      457.75      8.00 o 
   2   4   9      152.46      144.30      5.11 o 
   3   4   9        2.69        0.11      2.12 o 
   4   4   9        0.10       -2.30      2.30 o 
   5   4   9       60.75       53.10      2.85 o 
   6   4   9      170.24      148.41      6.07 o 
   7   4   9       56.32       43.95      4.80 o 
   8   4   9        0.85        0.53      3.92 o 
   9   4   9       52.45       45.97      4.60 o 
  10   4   9       20.59       14.16      3.20 o 
  11   4   9        4.26       10.17      4.56 o 
 -10   5   9        1.70       17.45      3.27 o 
  -9   5   9        1.82        3.25      2.70 o 
  -8   5   9       43.29       51.69      3.18 o 
  -7   5   9       39.28       36.72      2.97 o 
  -6   5   9        1.56        1.36      1.96 o 
  -5   5   9        0.47        0.62      1.91 o 
  -4   5   9      185.03      206.03      3.70 o 
  -3   5   9      153.82      155.97      7.94 o 
  -2   5   9       16.19       19.13      4.30 o 
  -1   5   9      983.49      972.57     41.49 o 
   0   5   9      465.34      375.92     42.37 o 
   1   5   9        5.68        9.47      3.50 o 
   2   5   9      372.03      391.36      7.52 o 
   3   5   9        5.10        5.76      2.42 o 
   4   5   9       65.15       53.41      2.93 o 
   5   5   9        9.98        7.97      2.53 o 
   6   5   9      836.52      782.27      7.75 o 
   7   5   9      144.06      126.56      6.16 o 
   8   5   9      101.39      122.72      6.39 o 
   9   5   9       29.36       24.52      4.37 o 
  10   5   9        9.44       10.50      3.97 o 
  11   5   9        2.66       -0.35      3.50 o 
 -10   6   9      223.33      243.07     11.71 o 
  -9   6   9        1.68       10.44      3.71 o 
  -8   6   9        8.54        2.56      3.64 o 
  -7   6   9       58.78       58.80      6.83 o 
  -6   6   9        2.17        0.42      3.30 o 
  -5   6   9       55.26       54.60      3.08 o 
  -4   6   9      307.79      307.17      6.18 o 
  -3   6   9       22.61       19.79      3.01 o 
  -2   6   9      373.02      359.06      5.83 o 
  -1   6   9      330.72      327.28     13.78 o 
   0   6   9       10.33        9.71      3.86 o 
   1   6   9       45.87       46.77      2.99 o 
   2   6   9      186.68      165.24      4.20 o 
   3   6   9      697.70      705.51      7.42 o 
   4   6   9        6.79       10.11      2.43 o 
   5   6   9        0.47       -1.89      2.41 o 
   6   6   9      856.32      834.20      8.26 o 
   7   6   9      822.77      777.21     12.83 o 
   8   6   9       32.00       24.29      4.80 o 
   9   6   9        9.51        6.54      4.20 o 
  10   6   9      164.56      169.05      7.16 o 
  11   6   9       25.94        9.20      4.22 o 
  -9   7   9        5.44       17.58      5.76 o 
  -8   7   9        7.09        4.05      5.04 o 
  -7   7   9       38.25       49.49      4.31 o 
  -6   7   9       35.75       32.76      3.04 o 
  -5   7   9      339.09      344.04      5.50 o 
  -4   7   9     1202.68     1163.50     19.20 o 
  -3   7   9      132.18      129.81      4.62 o 
  -2   7   9        0.02       -0.09      2.89 o 
  -1   7   9        7.23        4.36      2.51 o 
   0   7   9      470.27      467.30      6.25 o 
   1   7   9     1580.77     1595.01     11.03 o 
   2   7   9     1242.59     1217.85      9.81 o 
   3   7   9      419.22      389.20      8.10 o 
   4   7   9       41.01       30.00      2.98 o 
   5   7   9      158.78      142.60      4.30 o 
   6   7   9        6.59        3.52      2.50 o 
   7   7   9      359.18      359.54      9.42 o 
   8   7   9        4.08        4.35      3.74 o 
   9   7   9       85.11       91.31      5.86 o 
  10   7   9        1.30       11.46      4.60 o 
  11   7   9      100.93       97.10      6.48 o 
  -8   8   9        5.56       20.04     10.73 o 
  -7   8   9       46.25       36.36      4.11 o 
  -6   8   9        3.20        1.54      3.51 o 
  -5   8   9       24.24       30.73      3.93 o 
  -4   8   9      125.65      113.07      3.82 o 
  -3   8   9      219.20      233.72      4.59 o 
  -2   8   9        6.80        9.73      3.18 o 
  -1   8   9      405.63      400.14     21.49 o 
   0   8   9      284.34      270.94      5.21 o 
   1   8   9        0.23        4.75      6.70 o 
   2   8   9       60.33       58.29      8.59 o 
   3   8   9        3.07        4.41      3.40 o 
   4   8   9      182.22      162.16      4.61 o 
   5   8   9       12.61        3.60      2.88 o 
   6   8   9        7.09        6.90      2.76 o 
   7   8   9      128.40      140.91      6.50 o 
   8   8   9       41.22       50.31      4.96 o 
   9   8   9        4.01        7.58      3.79 o 
  10   8   9       78.04       47.82      5.78 o 
  -7   9   9       13.78       18.60      4.12 o 
  -6   9   9       42.05       49.03      7.29 o 
  -5   9   9       81.76      100.73      3.93 o 
  -4   9   9       27.66       18.53      2.85 o 
  -3   9   9      122.51      118.68      6.04 o 
  -2   9   9      367.29      324.73     28.78 o 
  -1   9   9        2.16       -1.91      3.85 o 
   0   9   9      509.29      495.82     21.81 o 
   1   9   9      152.32      147.71      4.59 o 
   2   9   9      569.61      559.93      7.60 o 
   3   9   9      873.82      852.27      9.03 o 
   4   9   9     1810.02     1798.46     13.06 o 
   5   9   9      560.34      565.33      7.82 o 
   6   9   9       16.68       16.62      2.98 o 
   7   9   9       22.77       29.55      4.42 o 
   8   9   9        0.02       13.48      4.36 o 
   9   9   9       11.98       17.03      4.47 o 
  10   9   9        1.41       -2.45      4.54 o 
  -6  10   9      159.30      173.96      9.75 o 
  -5  10   9       52.29       58.85      4.76 o 
  -4  10   9      125.47      130.00      5.48 o 
  -3  10   9        9.98       18.32      4.03 o 
  -2  10   9       69.50       73.61      6.23 o 
  -1  10   9      203.49      194.98      7.92 o 
   0  10   9      100.60      109.96      6.70 o 
   1  10   9       27.28       35.61      5.14 o 
   2  10   9      277.33      289.06      7.99 o 
   3  10   9      136.87      123.82      6.23 o 
   4  10   9      219.26      217.86      7.57 o 
   5  10   9       47.00       28.69      4.12 o 
   6  10   9        4.49        4.03      2.61 o 
   7  10   9        5.03       16.52      4.34 o 
   8  10   9        3.33        1.78      4.20 o 
   9  10   9        4.80       -3.86      3.86 o 
  -5  11   9       25.03       28.88      8.70 o 
  -4  11   9        0.61        2.36      4.98 o 
  -3  11   9       45.45       46.39      6.23 o 
  -2  11   9        0.18       -4.84      5.10 o 
  -1  11   9        4.13       -3.64      5.18 o 
   0  11   9       23.80       16.83      5.49 o 
   1  11   9      146.55      144.93      7.42 o 
   2  11   9      136.14      128.76      7.48 o 
   3  11   9      125.10      106.06      4.11 o 
   4  11   9        0.02        1.08      3.92 o 
   5  11   9       66.32       64.61     16.80 o 
   6  11   9      238.09      222.53     10.20 o 
   7  11   9       70.97       54.53      4.90 o 
   8  11   9       15.38        8.74      3.90 o 
  -3  12   9       69.52       63.21      5.59 o 
  -2  12   9       50.90       47.69      6.23 o 
  -1  12   9       11.44       11.55      4.78 o 
   0  12   9        9.24       10.96      4.94 o 
   1  12   9       50.23       46.65      6.07 o 
   2  12   9       14.23       -0.23      3.82 o 
   3  12   9       27.51       16.25      3.90 o 
   4  12   9        8.31        1.64      4.19 o 
   5  12   9       44.19       46.01     12.89 o 
   6  12   9       32.74       44.02     16.96 o 
   7  12   9       20.20       24.40      4.47 o 
   0  13   9       16.44       14.16      5.27 o 
   1  13   9        0.91        3.70      4.85 o 
   2  13   9       24.71       40.25      5.24 o 
   3  13   9        0.52       20.51      4.48 o 
   4  13   9        1.31       22.42      4.11 o 
  -5  -7  10        3.52        6.86      3.37 o 
  -4  -7  10        4.18       15.24     12.33 o 
  -3  -7  10        2.15       15.54      4.74 o 
  -2  -7  10      112.59      107.17      7.52 o 
  -1  -7  10       47.87       49.79      5.92 o 
   0  -7  10      175.95      196.83      8.96 o 
   1  -7  10      102.60      116.64      8.05 o 
   2  -7  10       95.42       93.04      7.83 o 
   3  -7  10       11.98        8.90      5.91 o 
  -7  -6  10       39.36       43.31     14.55 o 
  -6  -6  10       64.75       91.07      6.91 o 
  -5  -6  10       42.00       35.75      3.71 o 
  -4  -6  10        2.62       16.74      4.34 o 
  -3  -6  10       85.60       80.74      6.59 o 
  -2  -6  10      220.23      203.75      8.28 o 
  -1  -6  10       67.94       87.29      6.82 o 
   0  -6  10      117.71      125.10      7.56 o 
   1  -6  10       22.00       34.22      6.10 o 
   2  -6  10        6.67       -5.28      5.28 o 
   3  -6  10        0.01        0.03      4.81 o 
   4  -6  10       25.82       23.16      5.76 o 
   5  -6  10       21.50        8.92      5.55 o 
  -8  -5  10        0.69       11.81      3.55 o 
  -7  -5  10       10.85       20.59      4.22 o 
  -6  -5  10        6.77        8.31      8.35 o 
  -5  -5  10      145.73      143.68      7.55 o 
  -4  -5  10       55.01       63.92     10.02 o 
  -3  -5  10       81.62       85.55      4.22 o 
  -2  -5  10       57.72       62.29      5.32 o 
  -1  -5  10       31.71       29.94      5.36 o 
   0  -5  10       58.44       58.86      5.85 o 
   1  -5  10        2.16       -2.06      4.59 o 
   2  -5  10       24.32       20.59      4.50 o 
   3  -5  10        0.04        6.13      5.09 o 
   4  -5  10       81.15       71.27      6.72 o 
   5  -5  10       22.33       18.90      5.90 o 
   6  -5  10       13.99       21.79      5.73 o 
  -9  -4  10        7.28        5.42      5.47 o 
  -8  -4  10       25.95       29.05      6.52 o 
  -7  -4  10       15.87       25.23      3.84 o 
  -6  -4  10       67.61       74.00      6.72 o 
  -5  -4  10      318.80      313.06      6.54 o 
  -4  -4  10        0.05        1.71      4.63 o 
  -3  -4  10       17.43       15.99      3.05 o 
  -2  -4  10        4.37        2.93      3.91 o 
  -1  -4  10        0.09        7.34      3.92 o 
   0  -4  10       61.61       64.16      5.23 o 
   1  -4  10       37.01       34.11      4.91 o 
   2  -4  10      130.20      133.08      6.73 o 
   3  -4  10        0.05        2.48      4.63 o 
   4  -4  10       83.91       75.96      3.69 o 
   5  -4  10       18.15       23.33      5.64 o 
   6  -4  10        0.94       -2.52      4.97 o 
   7  -4  10       36.91       45.20      6.47 o 
   8  -4  10        8.60        5.18      5.69 o 
  -9  -3  10        5.14        5.48      5.63 o 
  -8  -3  10        0.15        2.96      5.22 o 
  -7  -3  10       53.69       62.19      4.69 o 
  -6  -3  10        3.68        3.56      5.58 o 
  -5  -3  10       13.98       14.17      2.99 o 
  -4  -3  10      103.44       96.06      5.60 o 
  -3  -3  10        0.52       -0.89      2.99 o 
  -2  -3  10       30.55       32.36      7.23 o 
  -1  -3  10        2.50        2.17      4.02 o 
   0  -3  10       46.09       31.35      3.01 o 
   1  -3  10       64.81       60.86      3.44 o 
   2  -3  10        5.39        2.98      2.49 o 
   3  -3  10       45.91       42.58      4.20 o 
   4  -3  10        3.77        8.46      2.57 o 
   5  -3  10       29.21       29.12      4.97 o 
   6  -3  10      225.54      224.02      6.08 o 
   7  -3  10        7.22        3.97      3.63 o 
   8  -3  10        5.58        9.76      5.71 o 
 -10  -2  10       11.01       10.43      5.47 o 
  -9  -2  10       23.86       40.44      6.42 o 
  -8  -2  10       30.08       38.81      5.98 o 
  -7  -2  10        7.79       11.45      2.52 o 
  -6  -2  10      137.27      126.71      7.36 o 
  -5  -2  10        2.60       -1.15      2.92 o 
  -4  -2  10      732.49      726.73     16.14 o 
  -3  -2  10      127.16      117.44      3.86 o 
  -2  -2  10      169.19      158.34      5.12 o 
  -1  -2  10      296.30      310.98     17.14 o 
   0  -2  10      131.74      124.58      6.83 o 
   1  -2  10       11.72       13.62      2.88 o 
   2  -2  10      179.96      161.09      4.41 o 
   3  -2  10       65.17       54.84      4.13 o 
   4  -2  10       90.41       76.27      6.07 o 
   5  -2  10        2.94        4.63      2.95 o 
   6  -2  10        9.94       11.29      3.66 o 
   7  -2  10        0.47       -1.47      3.38 o 
   8  -2  10       20.93       28.77     12.31 o 
   9  -2  10       29.52       32.58      5.49 o 
 -10  -1  10        8.60        7.53     12.22 o 
  -9  -1  10       29.50       32.81      3.70 o 
  -8  -1  10       32.04       21.71      4.82 o 
  -7  -1  10       44.47       37.38      2.69 o 
  -6  -1  10       68.78       52.38      3.59 o 
  -5  -1  10      310.35      297.23      5.92 o 
  -4  -1  10       50.51       41.33      3.47 o 
  -3  -1  10       10.98        5.87      6.24 o 
  -2  -1  10       34.44       27.93      2.60 o 
  -1  -1  10      175.97      175.27      6.54 o 
   0  -1  10        1.67       -0.53      2.44 o 
   1  -1  10      431.57      435.69      6.14 o 
   2  -1  10        9.01        8.60      2.69 o 
   3  -1  10       36.29       35.11      2.98 o 
   4  -1  10       22.30       24.08      3.91 o 
   5  -1  10        2.37        2.35      1.92 o 
   6  -1  10       37.05       29.66      3.61 o 
   7  -1  10      107.15      110.38      5.12 o 
   8  -1  10       58.48       54.46      4.99 o 
   9  -1  10       32.56       33.20      6.80 o 
  10  -1  10       33.75       26.12      7.15 o 
 -10   0  10        0.10       -7.94      7.94 o 
  -9   0  10       10.07       10.45      4.31 o 
  -8   0  10        0.27       -2.06      2.97 o 
  -7   0  10        1.93        1.04      2.41 o 
  -6   0  10       32.96       32.93      3.21 o 
  -5   0  10       65.00       58.10      7.13 o 
  -4   0  10      168.95      151.68      6.08 o 
  -3   0  10       55.19       58.65      4.45 o 
  -2   0  10       40.05       41.30      2.58 o 
  -1   0  10       20.97       19.64      5.41 o 
   0   0  10        0.94        1.24      1.83 o 
   1   0  10      162.19      171.88      4.06 o 
   2   0  10      374.47      379.70     21.72 o 
   3   0  10      288.29      294.61      8.21 o 
   4   0  10      619.69      621.65     15.18 o 
   5   0  10      196.07      179.52      5.04 o 
   6   0  10        0.25        2.93      2.53 o 
   7   0  10        0.20        0.02      3.24 o 
   8   0  10      116.37      108.20      7.33 o 
   9   0  10        5.80        6.99      5.64 o 
  10   0  10       71.72       78.41      7.45 o 
 -10   1  10       71.29       59.90      5.40 o 
  -9   1  10        0.07        2.64      5.35 o 
  -8   1  10        0.19        0.84      7.69 o 
  -7   1  10        0.01        2.97      2.27 o 
  -6   1  10        0.13       -0.17      2.73 o 
  -5   1  10       21.75       24.20      3.67 o 
  -4   1  10        9.87        8.91      3.46 o 
  -3   1  10       41.82       45.46      4.00 o 
  -2   1  10      210.62      206.33      3.84 o 
  -1   1  10       81.67       72.04      3.27 o 
   0   1  10      797.12      841.22     26.65 o 
   1   1  10       18.22       24.74      2.51 o 
   2   1  10      142.06      140.00      8.36 o 
   3   1  10        0.65        3.29      2.32 o 
   4   1  10      246.50      262.10     10.09 o 
   5   1  10      143.16      125.71      4.97 o 
   6   1  10        3.49        3.25      3.09 o 
   7   1  10        0.13        0.19      3.19 o 
   8   1  10      201.76      207.85      8.74 o 
   9   1  10       27.43       28.25      5.89 o 
  10   1  10       16.49       12.28      5.21 o 
  11   1  10        1.62        7.24      5.91 o 
 -10   2  10       47.90       55.58      4.87 o 
  -9   2  10      203.12      215.10      6.13 o 
  -8   2  10      154.96      174.87      7.37 o 
  -7   2  10      238.84      233.42      5.40 o 
  -6   2  10      201.09      194.91      6.74 o 
  -5   2  10       27.68       29.32      4.05 o 
  -4   2  10       93.15       88.66      5.07 o 
  -3   2  10       72.21       74.34      4.50 o 
  -2   2  10       44.51       38.98      2.62 o 
  -1   2  10       73.18       88.76      2.43 o 
   0   2  10      130.31      131.13      5.91 o 
   1   2  10        2.74        3.05      1.96 o 
   2   2  10        6.58        9.46      2.11 o 
   3   2  10       53.95       41.50      2.72 o 
   4   2  10      358.73      379.81      7.56 o 
   5   2  10      284.35      267.15      5.02 o 
   6   2  10     1634.30     1613.61     16.94 o 
   7   2  10     1192.34     1196.23     15.04 o 
   8   2  10       52.59       56.56      5.32 o 
   9   2  10       80.49       90.97      6.14 o 
  10   2  10        0.00       -0.44      4.51 o 
  11   2  10        3.25       -6.35      6.35 o 
 -10   3  10       80.29       66.51      8.55 o 
  -9   3  10       50.22       32.13      3.39 o 
  -8   3  10       44.80       36.52      6.51 o 
  -7   3  10      196.06      199.32      5.35 o 
  -6   3  10        9.84       12.22      2.52 o 
  -5   3  10       10.70       19.53      5.88 o 
  -4   3  10       36.01       34.62      2.56 o 
  -3   3  10       54.80       59.17      4.49 o 
  -2   3  10      343.02      353.52      5.56 o 
  -1   3  10      102.46      100.87      3.57 o 
   0   3  10      519.96      541.70      9.35 o 
   1   3  10      217.53      227.90      6.33 o 
   2   3  10      525.50      563.08      9.33 o 
   3   3  10      224.25      235.46      6.34 o 
   4   3  10      202.35      204.13      4.41 o 
   5   3  10      975.54      968.90      8.56 o 
   6   3  10       52.43       49.08      5.42 o 
   7   3  10      653.18      653.47     11.88 o 
   8   3  10      129.39      129.08      6.51 o 
   9   3  10        8.69       18.72      4.21 o 
  10   3  10        1.60       -1.48      3.07 o 
  11   3  10       84.90      101.76      7.59 o 
 -10   4  10       10.80        7.59      6.03 o 
  -9   4  10        4.82        1.22      2.73 o 
  -8   4  10      118.25      142.51      9.98 o 
  -7   4  10      235.07      250.59     13.27 o 
  -6   4  10       61.12       77.57      2.98 o 
  -5   4  10      727.45      699.03     17.90 o 
  -4   4  10      244.72      244.84      7.18 o 
  -3   4  10      224.33      220.93      6.73 o 
  -2   4  10        0.80        3.74      3.55 o 
  -1   4  10      926.78      941.88     12.24 o 
   0   4  10      336.94      385.64      8.11 o 
   1   4  10      646.47      664.51     10.18 o 
   2   4  10      480.28      468.18      8.62 o 
   3   4  10       97.39       75.13      4.44 o 
   4   4  10      119.23      129.45      3.85 o 
   5   4  10        6.08        3.20      2.36 o 
   6   4  10       45.53       49.35      5.13 o 
   7   4  10       10.40        0.75      4.97 o 
   8   4  10      259.16      250.26      8.01 o 
   9   4  10       30.57       44.74      5.22 o 
  10   4  10       29.12       29.16      4.77 o 
  11   4  10       44.43       57.66      4.46 o 
 -10   5  10        3.60       16.02      5.06 o 
  -9   5  10       23.36       27.57      3.68 o 
  -8   5  10      119.50      130.38     14.77 o 
  -7   5  10       19.84       12.81      2.59 o 
  -6   5  10        7.30        6.96      1.93 o 
  -5   5  10        3.77        3.49      3.08 o 
  -4   5  10      233.10      234.76      5.58 o 
  -3   5  10      536.46      502.33      7.13 o 
  -2   5  10      551.75      572.33     10.20 o 
  -1   5  10      238.74      226.28      6.98 o 
   0   5  10     1115.22     1079.55     13.42 o 
   1   5  10      818.97      858.27     11.99 o 
   2   5  10      438.58      493.39      9.14 o 
   3   5  10        8.54        6.53      2.74 o 
   4   5  10       20.20       24.30      3.16 o 
   5   5  10      867.60      786.08     13.51 o 
   6   5  10        0.86       -1.85      2.52 o 
   7   5  10      274.47      249.00      8.07 o 
   8   5  10       76.80       81.84      5.84 o 
   9   5  10       68.80       75.84      5.42 o 
  10   5  10        5.03       -3.75      3.75 o 
  11   5  10        0.80        1.22     10.86 o 
  -9   6  10        0.43       -2.12      3.54 o 
  -8   6  10       35.73       30.00      4.08 o 
  -7   6  10       42.97       45.00      4.41 o 
  -6   6  10       25.86       30.53      2.90 o 
  -5   6  10       33.04       40.06      3.03 o 
  -4   6  10     1440.03     1409.49     12.06 o 
  -3   6  10       25.05       21.11      3.17 o 
  -2   6  10     1852.98     1776.46     16.79 o 
  -1   6  10      709.91      661.00     10.92 o 
   0   6  10      297.92      282.29      7.77 o 
   1   6  10       75.80       75.54      5.05 o 
   2   6  10      186.89      182.49      8.11 o 
   3   6  10      412.67      422.50      9.26 o 
   4   6  10       75.67       69.21      3.45 o 
   5   6  10      588.11      558.90     19.48 o 
   6   6  10       11.25       11.51      2.83 o 
   7   6  10       15.40        1.13      4.28 o 
   8   6  10        4.57        5.57      4.21 o 
   9   6  10        5.12        4.06      3.44 o 
  10   6  10        1.12        5.68      3.67 o 
  11   6  10       41.95       46.42      4.95 o 
  -9   7  10        2.71        6.72      4.15 o 
  -8   7  10        0.98       -3.56      3.56 o 
  -7   7  10       27.66       42.96      8.09 o 
  -6   7  10        1.49       -1.73      3.24 o 
  -5   7  10       10.71        9.51      3.66 o 
  -4   7  10      329.06      319.33      6.63 o 
  -3   7  10        0.89        1.80      3.13 o 
  -2   7  10      225.08      193.19     25.12 o 
  -1   7  10      398.43      364.45      8.84 o 
   0   7  10       27.93       20.43      3.66 o 
   1   7  10       55.24       72.69      7.43 o 
   2   7  10      475.40      453.74      6.59 o 
   3   7  10       79.27       85.81      5.61 o 
   4   7  10      144.11      139.63      6.63 o 
   5   7  10       45.25       45.07      3.32 o 
   6   7  10        6.48        9.34      6.57 o 
   7   7  10      222.21      211.81      7.82 o 
   8   7  10       18.86       17.51      4.51 o 
   9   7  10       67.60       45.04      5.05 o 
  10   7  10       25.69       35.83      4.89 o 
  -8   8  10       53.52       47.28      8.94 o 
  -7   8  10        1.73       -2.77      3.30 o 
  -6   8  10        0.47        4.60      2.75 o 
  -5   8  10       70.83       63.98      4.32 o 
  -4   8  10       14.24       15.17      4.23 o 
  -3   8  10      105.57      103.79      4.64 o 
  -2   8  10      128.32      119.64      6.27 o 
  -1   8  10      118.81      120.64      4.09 o 
   0   8  10      448.05      435.23     16.60 o 
   1   8  10      955.45      921.33      9.16 o 
   2   8  10      513.63      528.24     17.13 o 
   3   8  10      279.72      266.52      5.69 o 
   4   8  10        1.01       -2.12      3.16 o 
   5   8  10      103.91       97.77      5.33 o 
   6   8  10       10.39        6.81      5.06 o 
   7   8  10      110.61      116.52      6.34 o 
   8   8  10        3.45       -2.03      3.17 o 
   9   8  10       70.87       63.36      6.02 o 
  10   8  10      112.30       99.92      6.47 o 
  -7   9  10        8.77       -0.65      3.59 o 
  -6   9  10       49.16       34.75      4.12 o 
  -5   9  10        3.13       -0.44      2.72 o 
  -4   9  10        2.17        3.70      4.90 o 
  -3   9  10        1.83        8.12      2.81 o 
  -2   9  10      403.72      385.43      9.90 o 
  -1   9  10      111.80      106.36      6.44 o 
   0   9  10      146.23      144.15      4.50 o 
   1   9  10       21.16       19.11      3.18 o 
   2   9  10       14.78        8.82      3.13 o 
   3   9  10       25.03       24.88      3.69 o 
   4   9  10        0.29       -2.88      2.88 o 
   5   9  10       59.40       57.14      5.39 o 
   6   9  10       12.01       17.53      2.97 o 
   7   9  10        4.38       -0.77      4.04 o 
   8   9  10        2.99        7.66      3.98 o 
   9   9  10        0.16       10.71      4.05 o 
  -6  10  10       57.27       89.06      8.10 o 
  -5  10  10        3.35       15.75      4.27 o 
  -4  10  10       25.96       32.51      4.07 o 
  -3  10  10       62.06       58.88      5.62 o 
  -2  10  10        2.63       -1.83      4.98 o 
  -1  10  10       82.49       69.18      5.88 o 
   0  10  10       41.57       39.07      5.18 o 
   1  10  10       25.95       23.09      5.19 o 
   2  10  10       27.77       17.88      5.02 o 
   3  10  10        0.87        0.88      3.14 o 
   4  10  10        2.34        7.06      2.76 o 
   5  10  10       87.55       75.95      3.88 o 
   6  10  10       25.69        7.58      3.02 o 
   7  10  10       30.54       33.03      4.53 o 
   8  10  10       25.08       47.09      5.39 o 
   9  10  10       17.64        5.29      4.21 o 
  -5  11  10        0.94       -4.50      4.50 o 
  -4  11  10        0.71       -4.97      4.97 o 
  -3  11  10       15.69       12.95      5.34 o 
  -2  11  10        2.19        4.57      5.46 o 
  -1  11  10       13.33       16.26      5.47 o 
   0  11  10       19.80       22.71      5.51 o 
   1  11  10        4.77        6.32      5.44 o 
   2  11  10        0.54       -0.33      5.41 o 
   3  11  10       51.80       56.04      9.87 o 
   4  11  10        7.57       -0.58      2.46 o 
   5  11  10        2.00       -1.56      2.66 o 
   6  11  10        1.57        9.44      3.03 o 
   7  11  10        1.52       12.92      3.39 o 
   8  11  10        9.57        3.45      4.15 o 
  -3  12  10       35.18       37.51      5.89 o 
  -2  12  10       18.18       14.38      6.29 o 
  -1  12  10        2.03       -2.70      4.75 o 
   0  12  10       42.27       32.65      5.48 o 
   1  12  10        0.78       -5.55      5.55 o 
   2  12  10       38.11       31.08      5.62 o 
   3  12  10        7.73        2.73      4.77 o 
   4  12  10       24.70       32.71      3.01 o 
   5  12  10       13.12       26.44     21.27 o 
   6  12  10       37.21       43.67      4.78 o 
   1  13  10        7.06       -0.52      4.81 o 
   3  13  10        2.41       -3.60      3.60 o 
  -1  -7  11       11.02       22.92      5.41 o 
   0  -7  11       11.76       29.13      6.53 o 
  -5  -6  11       45.48       32.10      6.44 o 
  -4  -6  11        7.05        8.41      3.20 o 
  -3  -6  11        6.48        5.81      4.20 o 
  -2  -6  11        7.14       -2.85      4.38 o 
  -1  -6  11       27.81       32.98      6.11 o 
   0  -6  11        1.16        5.07      5.28 o 
   1  -6  11        5.53       -4.69      4.81 o 
   2  -6  11       19.17       13.31      5.21 o 
   3  -6  11        7.18       10.26      5.50 o 
   4  -6  11        2.11       -5.61      6.02 o 
  -7  -5  11        6.20       14.01      5.04 o 
  -6  -5  11       34.07       34.56      4.81 o 
  -5  -5  11       92.07       91.06      4.76 o 
  -4  -5  11       27.67       22.04      2.77 o 
  -3  -5  11        0.32       -3.44      4.03 o 
  -2  -5  11        4.62        3.06      4.45 o 
  -1  -5  11        1.76        8.66      5.22 o 
   0  -5  11       18.22       11.69      5.20 o 
   1  -5  11       12.97       -0.57      5.19 o 
   2  -5  11       19.36       24.53      5.87 o 
   3  -5  11       14.88       14.87      8.89 o 
   4  -5  11        7.84       -3.61      4.58 o 
   5  -5  11        1.05       -0.29      4.96 o 
  -8  -4  11        1.24        3.35      5.30 o 
  -7  -4  11        0.12       -1.18      4.70 o 
  -6  -4  11       11.98        7.18      4.66 o 
  -5  -4  11       27.93       31.03      3.78 o 
  -4  -4  11       14.05       11.11      3.55 o 
  -3  -4  11       39.08       30.27      3.48 o 
  -2  -4  11       13.25       16.72      5.22 o 
  -1  -4  11        0.89       -0.21      4.57 o 
   0  -4  11       96.00       75.97      6.89 o 
   1  -4  11        3.91        3.41      2.73 o 
   2  -4  11        4.74        4.02      3.29 o 
   3  -4  11        0.81       -1.19      2.54 o 
   4  -4  11        5.86        7.23      7.66 o 
   5  -4  11       15.55       19.67      5.56 o 
   6  -4  11       57.44       61.35      6.31 o 
   7  -4  11       22.52       26.22      6.69 o 
  -8  -3  11        6.62        4.23      5.57 o 
  -7  -3  11        4.73       -0.31      5.19 o 
  -6  -3  11       56.14       55.86      4.08 o 
  -5  -3  11       35.92       41.59      8.54 o 
  -4  -3  11      261.86      243.82      8.29 o 
  -3  -3  11      300.46      290.64      9.04 o 
  -2  -3  11       34.69       34.39      3.71 o 
  -1  -3  11       73.63       59.49      4.96 o 
   0  -3  11        3.43        1.47      2.70 o 
   1  -3  11       20.12       23.39      3.98 o 
   2  -3  11       27.49       22.04      4.56 o 
   3  -3  11        0.92        5.13      2.50 o 
   4  -3  11       29.18       26.33      7.58 o 
   5  -3  11        6.23        5.46      4.71 o 
   6  -3  11      116.08       97.07      7.51 o 
   7  -3  11        0.68       -2.80      5.60 o 
   8  -3  11        1.63        5.93      6.39 o 
  -9  -2  11       11.16       14.83      5.54 o 
  -8  -2  11       25.22       23.94      5.94 o 
  -7  -2  11        0.54       -3.07      3.07 o 
  -6  -2  11      454.17      456.04     16.41 o 
  -5  -2  11        0.79        2.01      3.70 o 
  -4  -2  11      203.84      189.97      7.12 o 
  -3  -2  11        0.15       -1.35      2.37 o 
  -2  -2  11      246.51      220.75      5.05 o 
  -1  -2  11        2.79       -0.41      2.51 o 
   0  -2  11        0.33        1.06      4.72 o 
   1  -2  11       52.86       56.50      3.40 o 
   2  -2  11       40.64       31.41      2.85 o 
   3  -2  11       98.75       96.97      3.81 o 
   4  -2  11       35.63       28.06      2.83 o 
   5  -2  11       15.91       11.35      3.21 o 
   6  -2  11       13.16       15.62      6.29 o 
   7  -2  11      147.57      167.69      6.02 o 
   8  -2  11       86.58       95.87      9.53 o 
  -9  -1  11       57.35       57.77      4.70 o 
  -8  -1  11       28.50       28.66      5.81 o 
  -7  -1  11        0.92       -1.22      2.91 o 
  -6  -1  11       25.64       22.20      3.16 o 
  -5  -1  11       20.85       15.95      3.96 o 
  -4  -1  11      223.28      201.74      7.41 o 
  -3  -1  11       99.77      100.80      5.91 o 
  -2  -1  11      467.20      473.87      6.59 o 
  -1  -1  11       29.44       34.34      4.71 o 
   0  -1  11      275.36      284.75      5.47 o 
   1  -1  11      703.05      704.44     13.69 o 
   2  -1  11       46.63       47.48      3.30 o 
   3  -1  11      121.76      119.24      4.84 o 
   4  -1  11        2.80        4.95      2.04 o 
   5  -1  11       77.90       82.29      4.17 o 
   6  -1  11      268.47      268.16      9.40 o 
   7  -1  11      358.74      371.89      7.72 o 
   8  -1  11      460.02      467.09     14.75 o 
   9  -1  11       20.42       20.29      6.45 o 
 -10   0  11        5.57       -2.67      3.91 o 
  -9   0  11      143.68      144.25      9.28 o 
  -8   0  11        1.92        3.80      3.47 o 
  -7   0  11        1.11       -0.43      2.92 o 
  -6   0  11        3.53        9.35      3.93 o 
  -5   0  11      296.33      296.46      8.41 o 
  -4   0  11       96.98       99.30      5.66 o 
  -3   0  11      234.75      226.30      7.44 o 
  -2   0  11      891.90      865.54     15.17 o 
  -1   0  11        6.36        4.48      2.24 o 
   0   0  11      204.33      203.35      4.49 o 
   1   0  11       80.16       83.29      3.90 o 
   2   0  11        1.97        0.19      2.54 o 
   3   0  11        2.64        1.50      2.73 o 
   4   0  11       67.44       57.89      3.27 o 
   5   0  11        7.99       10.11      2.59 o 
   6   0  11      231.74      250.62      4.85 o 
   7   0  11        6.02        8.45      3.62 o 
   8   0  11      134.85      117.59      7.53 o 
   9   0  11       63.54       61.25      6.68 o 
  10   0  11        1.80       12.69      5.60 o 
 -10   1  11       11.98        8.37      2.73 o 
  -9   1  11      140.04      125.35      5.68 o 
  -8   1  11      100.88       96.02      5.85 o 
  -7   1  11       17.17       19.76      3.21 o 
  -6   1  11       77.63       81.98      5.37 o 
  -5   1  11      132.79      131.75      6.31 o 
  -4   1  11       90.79       94.65      5.49 o 
  -3   1  11       64.90       69.47      5.14 o 
  -2   1  11       64.07       63.83      5.04 o 
  -1   1  11       29.94       27.09      2.50 o 
   0   1  11      105.81      113.89      6.24 o 
   1   1  11        3.57        3.04      2.64 o 
   2   1  11      624.53      641.24     16.09 o 
   3   1  11      602.40      625.00      7.56 o 
   4   1  11     1080.12     1139.65     10.05 o 
   5   1  11      344.16      359.24     13.24 o 
   6   1  11      200.62      201.55      5.51 o 
   7   1  11       83.29       92.95      8.70 o 
   8   1  11        3.58       10.50      5.60 o 
   9   1  11      291.88      308.32     11.65 o 
  10   1  11       17.86        6.51      5.58 o 
 -10   2  11       94.27       94.71      4.83 o 
  -9   2  11       70.70       87.10      4.65 o 
  -8   2  11      372.02      377.55      7.50 o 
  -7   2  11      212.67      225.54      5.90 o 
  -6   2  11       28.44       28.11      4.23 o 
  -5   2  11      126.54      126.77      5.83 o 
  -4   2  11       66.33       63.73      5.10 o 
  -3   2  11        3.02        3.37      3.80 o 
  -2   2  11       46.67       46.34      4.48 o 
  -1   2  11      476.92      491.80     18.00 o 
   0   2  11       18.19       17.24      2.34 o 
   1   2  11       22.33       28.20      6.07 o 
   2   2  11      235.73      260.38      5.00 o 
   3   2  11       32.59       31.71      3.74 o 
   4   2  11      178.59      177.77      5.98 o 
   5   2  11       35.23       28.89      3.08 o 
   6   2  11      239.01      236.26      8.31 o 
   7   2  11       39.97       47.92      5.54 o 
   8   2  11        8.74       12.20      4.58 o 
   9   2  11       70.98       90.29      7.84 o 
  10   2  11        0.01       -0.37      5.19 o 
 -10   3  11      209.51      243.44     14.32 o 
  -9   3  11      102.96      110.81     17.40 o 
  -8   3  11       60.55       55.34      8.23 o 
  -7   3  11      260.97      246.65      4.70 o 
  -6   3  11        8.31       11.74      4.10 o 
  -5   3  11       77.07       64.34      5.04 o 
  -4   3  11       78.66       90.49      5.30 o 
  -3   3  11      276.37      279.91      7.72 o 
  -2   3  11       48.33       38.34      4.33 o 
  -1   3  11      582.45      590.51     10.60 o 
   0   3  11       19.08       17.18      3.82 o 
   1   3  11        7.17        3.97      3.19 o 
   2   3  11       46.86       37.31      3.96 o 
   3   3  11       54.21       46.75      4.22 o 
   4   3  11      248.76      246.64      5.12 o 
   5   3  11      136.72      130.81      4.31 o 
   6   3  11     1600.71     1570.16     17.58 o 
   7   3  11       61.87       67.66      5.61 o 
   8   3  11       68.37       73.51      6.44 o 
   9   3  11       21.79       11.74      4.30 o 
  10   3  11       41.20       43.42      3.98 o 
  -9   4  11        4.13        6.56      2.80 o 
  -8   4  11        1.66        2.45      6.58 o 
  -7   4  11       37.50       36.47      5.84 o 
  -6   4  11        5.79       13.37      4.30 o 
  -5   4  11       79.73       73.57      5.00 o 
  -4   4  11      243.73      256.98      7.64 o 
  -3   4  11      164.38      170.39      6.59 o 
  -2   4  11       20.67       20.63      3.99 o 
  -1   4  11      263.04      278.34      7.74 o 
   0   4  11       54.51       74.54      4.90 o 
   1   4  11       54.20       57.70      4.67 o 
   2   4  11      237.62      278.40      7.44 o 
   3   4  11      270.40      267.08      7.15 o 
   4   4  11      216.29      211.88      4.87 o 
   5   4  11       64.33       60.79      3.47 o 
   6   4  11      594.88      583.58     11.21 o 
   7   4  11        2.65        0.35      4.71 o 
   8   4  11        2.06       -2.67      4.23 o 
   9   4  11       64.30       69.77      5.35 o 
  10   4  11        2.60        0.96      3.63 o 
  -9   5  11       28.56       22.20      3.23 o 
  -8   5  11       67.67       73.73      7.04 o 
  -7   5  11       53.18       59.32      5.94 o 
  -6   5  11       89.59      100.38      7.97 o 
  -5   5  11        5.68        2.43      4.06 o 
  -4   5  11      550.72      526.65     10.81 o 
  -3   5  11       43.44       43.20      4.94 o 
  -2   5  11        3.98        1.86      4.41 o 
  -1   5  11      241.51      229.84      7.48 o 
   0   5  11      179.32      202.56      7.11 o 
   1   5  11      310.80      336.88      8.52 o 
   2   5  11      246.12      250.63      7.46 o 
   3   5  11       47.63       42.07      3.20 o 
   4   5  11        1.73        1.54      2.60 o 
   5   5  11       33.58       34.25      3.14 o 
   6   5  11       91.69       98.01      6.09 o 
   7   5  11       49.11       32.28      5.53 o 
   8   5  11       18.92       17.06      4.29 o 
   9   5  11        1.68       10.25      4.14 o 
  10   5  11       11.72        3.68      3.86 o 
  -8   6  11        0.05        3.01     10.82 o 
  -7   6  11       19.68       10.34      3.58 o 
  -6   6  11       12.94       14.17      4.07 o 
  -5   6  11       81.84       68.01      4.06 o 
  -4   6  11      630.01      604.69     30.03 o 
  -3   6  11        0.08        0.55      3.02 o 
  -2   6  11      266.36      264.06      7.99 o 
  -1   6  11       36.64       37.50      4.75 o 
   0   6  11       20.19       15.14      4.33 o 
   1   6  11       22.63       21.08      4.75 o 
   2   6  11      179.10      202.67      5.03 o 
   3   6  11      124.56      123.02      6.32 o 
   4   6  11       27.66       23.46      3.03 o 
   5   6  11       58.30       51.60      7.43 o 
   6   6  11      109.81      100.95      6.43 o 
   7   6  11        0.00       -1.39      4.43 o 
   8   6  11        0.57       -0.51      4.10 o 
   9   6  11        0.00        5.03      4.47 o 
  10   6  11       16.12       12.57      3.79 o 
  -8   7  11        2.04        2.47      4.21 o 
  -7   7  11        2.99        9.47      3.83 o 
  -6   7  11       68.87       66.75      3.65 o 
  -5   7  11        3.73        4.13      2.68 o 
  -4   7  11       38.98       38.41      3.87 o 
  -3   7  11       17.67       11.57      4.95 o 
  -2   7  11        0.52       -0.87      4.13 o 
  -1   7  11       28.52       22.31      4.79 o 
   0   7  11      325.79      301.94      8.57 o 
   1   7  11      238.02      233.28      5.74 o 
   2   7  11      141.70      134.03      9.41 o 
   3   7  11      218.38      205.36      5.22 o 
   4   7  11       44.41       43.70      3.58 o 
   5   7  11      246.68      229.13      5.39 o 
   6   7  11       61.11       56.23      4.50 o 
   7   7  11       12.33        3.82      3.67 o 
   8   7  11        3.17        7.33      4.37 o 
   9   7  11       21.30        9.09      4.31 o 
  10   7  11        5.44        0.65      4.41 o 
  -7   8  11       39.07       42.85     15.05 o 
  -6   8  11       16.16       14.71      2.97 o 
  -5   8  11       53.91       41.45      3.77 o 
  -4   8  11       11.75        6.43      3.21 o 
  -3   8  11      245.02      230.13      8.24 o 
  -2   8  11        4.91        4.73      4.33 o 
  -1   8  11       30.09       29.25      3.99 o 
   0   8  11       82.43       74.95      4.16 o 
   1   8  11       39.68       47.10      3.88 o 
   2   8  11       83.59       74.58      4.03 o 
   3   8  11      170.68      143.10      4.68 o 
   4   8  11       15.04        9.15      4.22 o 
   5   8  11       70.62       74.43      4.10 o 
   6   8  11        0.02       -1.66      2.47 o 
   7   8  11        0.73        7.20      4.14 o 
   8   8  11        0.64        1.00      4.11 o 
   9   8  11       94.42       64.99      5.40 o 
  10   8  11        1.47       16.72      4.80 o 
  -6   9  11        4.23       19.11     10.20 o 
  -5   9  11        0.77        2.50      3.43 o 
  -4   9  11       24.37       28.63      4.05 o 
  -3   9  11        3.21        0.92      4.90 o 
  -2   9  11      321.35      277.40      8.81 o 
  -1   9  11      165.53      174.78      7.46 o 
   0   9  11        5.53        3.45      5.31 o 
   1   9  11       94.74       93.56      4.27 o 
   2   9  11      501.05      496.90      7.49 o 
   3   9  11      707.59      664.69     13.61 o 
   4   9  11       25.20       24.44      3.35 o 
   5   9  11        5.31        3.64      2.72 o 
   6   9  11        0.11        2.23      2.68 o 
   7   9  11       10.32       12.82      3.98 o 
   8   9  11        1.35       -3.53      3.53 o 
   9   9  11       67.84       84.28      6.50 o 
  -5  10  11       27.75       20.23      4.63 o 
  -4  10  11       27.81       19.08      4.97 o 
  -3  10  11        6.04       -0.14      4.84 o 
  -2  10  11       43.11       35.23      5.87 o 
  -1  10  11       10.04       13.48      4.97 o 
   0  10  11       18.97       10.46      4.85 o 
   1  10  11       34.61       23.91      4.78 o 
   2  10  11       10.20       -4.08      7.37 o 
   3  10  11        0.57       -3.18      3.18 o 
   4  10  11        1.01       -1.79      2.69 o 
   5  10  11        1.52        4.74      2.69 o 
   6  10  11       31.04       34.24      3.24 o 
   7  10  11       12.18        8.96      3.23 o 
   8  10  11       52.39       68.76      5.15 o 
  -4  11  11       10.17       21.51      6.08 o 
  -3  11  11       19.78       33.49      6.30 o 
  -2  11  11        5.60       12.09      5.60 o 
  -1  11  11       65.51       67.03      6.82 o 
   0  11  11       27.50       33.65      6.08 o 
   1  11  11      161.54      176.49      8.33 o 
   2  11  11       39.50       44.49      6.35 o 
   3  11  11      220.54      214.17      8.16 o 
   4  11  11      144.82      159.34     12.30 o 
   5  11  11      175.16      158.18      8.61 o 
   6  11  11      145.13      129.97      4.87 o 
   7  11  11      104.28      130.58      6.71 o 
  -2  12  11       50.64       47.15      7.11 o 
  -1  12  11        0.01       -5.60      5.60 o 
   0  12  11        1.95       -1.29      5.33 o 
   1  12  11       18.76        2.51      5.71 o 
   2  12  11       94.51       94.28      7.04 o 
   3  12  11       11.32       12.60      5.07 o 
   4  12  11       31.28       32.47      3.11 o 
   5  12  11       12.11       19.94      2.75 o 
  -2  -6  12        6.88       19.86     21.35 o 
  -1  -6  12        0.59        7.83      5.66 o 
   1  -6  12        0.07       -5.77      5.77 o 
  -5  -5  12        6.05        9.15      8.87 o 
  -4  -5  12        0.31        6.59      5.05 o 
  -3  -5  12        5.01       12.72      4.11 o 
  -2  -5  12        9.65       16.79     11.53 o 
  -1  -5  12       29.20       18.80      3.42 o 
   0  -5  12       34.80       35.33      4.04 o 
   1  -5  12       18.88       22.53      3.32 o 
   2  -5  12      167.71      173.04     15.52 o 
   3  -5  12       22.69       20.90      7.66 o 
   4  -5  12       95.32      107.88      7.85 o 
  -6  -4  12      115.09      116.63      8.92 o 
  -5  -4  12       85.99       79.56      6.47 o 
  -4  -4  12       33.93       29.95      5.03 o 
  -3  -4  12       12.53       18.82      3.21 o 
  -2  -4  12      101.47       99.90      4.43 o 
  -1  -4  12       36.55       41.41      6.96 o 
   0  -4  12      264.46      255.07      7.71 o 
   1  -4  12        0.54        5.28      3.26 o 
   2  -4  12      176.76      176.42      6.04 o 
   3  -4  12        7.32        6.09      5.73 o 
   4  -4  12       13.03       11.66      9.22 o 
   5  -4  12        0.50        7.13      5.75 o 
  -7  -3  12        6.66       17.50      8.01 o 
  -6  -3  12       22.35       27.64      4.04 o 
  -5  -3  12        0.74        0.70      4.50 o 
  -4  -3  12       48.69       36.29      5.06 o 
  -3  -3  12       81.69       61.36      5.61 o 
  -2  -3  12        0.35       -2.93      2.93 o 
  -1  -3  12       64.93       66.51      3.68 o 
   0  -3  12       72.88       76.17      3.93 o 
   1  -3  12       92.31       84.17      4.04 o 
   2  -3  12      198.97      165.04      4.99 o 
   3  -3  12       19.04       22.78      9.89 o 
   4  -3  12       18.21       29.12      8.90 o 
   5  -3  12       10.81       15.36      5.26 o 
   6  -3  12      112.48      125.05      8.11 o 
   7  -3  12       64.38       51.64      6.55 o 
  -8  -2  12        0.17        3.72      5.13 o 
  -7  -2  12       42.19       35.54      3.63 o 
  -6  -2  12      221.96      210.11      6.04 o 
  -5  -2  12      141.61      155.56      7.33 o 
  -4  -2  12      212.72      200.58      7.75 o 
  -3  -2  12      207.57      192.44      7.66 o 
  -2  -2  12       10.80        8.69      2.92 o 
  -1  -2  12       72.01       61.17      4.90 o 
   0  -2  12        5.15        4.96      2.90 o 
   1  -2  12        0.18        0.64      2.46 o 
   2  -2  12       48.17       57.62      7.52 o 
   3  -2  12       12.56       26.58      4.81 o 
   4  -2  12      161.88      175.70      5.01 o 
   5  -2  12        9.15       10.73      5.20 o 
   6  -2  12        7.75       -2.43      5.23 o 
   7  -2  12        5.80       -1.00      3.64 o 
  -8  -1  12       15.38       21.14      3.85 o 
  -7  -1  12       89.34       95.89      4.61 o 
  -6  -1  12       53.54       58.43      5.68 o 
  -5  -1  12       84.33       76.81      5.89 o 
  -4  -1  12       10.18        5.16      4.58 o 
  -3  -1  12        4.22        4.75      4.01 o 
  -2  -1  12        9.19        8.08      2.49 o 
  -1  -1  12      294.28      288.24     12.90 o 
   0  -1  12        0.04        1.62      2.78 o 
   1  -1  12       10.67        9.93      2.71 o 
   2  -1  12        2.11        2.22      2.64 o 
   3  -1  12       81.80       83.44      3.76 o 
   4  -1  12        0.00        4.63      4.30 o 
   5  -1  12        4.08        7.45      4.55 o 
   6  -1  12       73.00       66.97      7.13 o 
   7  -1  12       22.03       34.80     10.10 o 
   8  -1  12      165.77      168.77      6.53 o 
  -9   0  12       63.51       57.47      4.40 o 
  -8   0  12       12.66       12.59      4.88 o 
  -7   0  12       17.71       14.26      3.74 o 
  -6   0  12       61.38       70.65      5.54 o 
  -5   0  12       81.19       78.82      5.75 o 
  -4   0  12      204.42      192.27      7.38 o 
  -3   0  12       59.91       61.21      5.31 o 
  -2   0  12     1205.98     1151.02     15.26 o 
  -1   0  12       89.19       95.05      8.83 o 
   0   0  12      309.46      317.63      5.76 o 
   1   0  12       11.97       14.17      2.86 o 
   2   0  12       59.64       59.33      3.70 o 
   3   0  12      112.54      125.58      8.63 o 
   4   0  12        0.02        0.53      4.25 o 
   5   0  12       50.02       54.39      5.61 o 
   6   0  12       18.28       17.70      3.81 o 
   7   0  12      182.18      177.25      6.01 o 
   8   0  12       78.01       69.64      7.41 o 
   9   0  12        1.79        0.79      6.05 o 
  -9   1  12       27.40       27.66      6.27 o 
  -8   1  12        4.92        8.01      5.63 o 
  -7   1  12       50.37       51.85      5.10 o 
  -6   1  12        4.01       -0.27      3.25 o 
  -5   1  12      192.07      202.59      7.35 o 
  -4   1  12      222.42      225.37      8.02 o 
  -3   1  12      304.13      306.90      8.77 o 
  -2   1  12        7.08        9.42      4.52 o 
  -1   1  12        7.85        8.38      2.45 o 
   0   1  12      158.84      174.97      5.17 o 
   1   1  12        2.12        5.85      4.70 o 
   2   1  12      182.35      196.06      4.90 o 
   3   1  12        3.29        2.60      2.80 o 
   4   1  12       64.84       63.49     13.16 o 
   5   1  12       80.36       80.56      3.16 o 
   6   1  12       14.99       18.57      3.91 o 
   7   1  12      114.46      118.17     11.94 o 
   8   1  12      179.48      191.98      9.73 o 
   9   1  12        0.05       -0.70      5.93 o 
  -9   2  12       22.70       27.08      8.09 o 
  -8   2  12       40.05       29.72      5.64 o 
  -7   2  12       12.93       10.88      3.65 o 
  -6   2  12        8.46        3.27      3.64 o 
  -5   2  12      187.60      188.30      7.27 o 
  -4   2  12       68.03       69.14      5.68 o 
  -3   2  12      228.60      231.39      7.90 o 
  -2   2  12      121.59      123.28      6.40 o 
  -1   2  12      183.65      192.72      7.02 o 
   0   2  12      151.12      166.49      4.22 o 
   1   2  12        4.28        2.59      2.43 o 
   2   2  12        4.28        7.26      2.72 o 
   3   2  12       93.02       92.58      6.67 o 
   4   2  12      178.76      196.56      6.77 o 
   5   2  12       14.54        8.56      2.80 o 
   6   2  12        0.13       -1.71      4.37 o 
   7   2  12        0.05        1.87      5.09 o 
   8   2  12       52.39       52.92      6.21 o 
   9   2  12       16.54       26.23      7.24 o 
  10   2  12       12.07        7.27      5.62 o 
  -9   3  12        1.34        2.34      6.47 o 
  -8   3  12        2.98       -2.69      4.82 o 
  -7   3  12       63.66       50.41      6.48 o 
  -6   3  12        9.57       10.04      3.83 o 
  -5   3  12      211.81      198.87      7.43 o 
  -4   3  12       44.58       39.35      4.97 o 
  -3   3  12      699.31      702.10     12.46 o 
  -2   3  12      280.21      292.58      8.45 o 
  -1   3  12      141.75      136.99      6.35 o 
   0   3  12       11.23        3.36      3.80 o 
   1   3  12       22.59       14.53      3.84 o 
   2   3  12      402.56      409.10      9.27 o 
   3   3  12       39.90       30.46      3.80 o 
   4   3  12       49.96       41.86      4.11 o 
   5   3  12       39.11       42.35      3.32 o 
   6   3  12       12.62       12.99      4.59 o 
   7   3  12       14.86       20.14      5.37 o 
   8   3  12        2.14       -5.29      5.29 o 
   9   3  12        0.70       -3.53      3.53 o 
  10   3  12       14.42       18.97      5.92 o 
  -9   4  12       14.42       22.98      6.31 o 
  -8   4  12       99.08      121.19      8.51 o 
  -7   4  12      331.64      372.59     11.91 o 
  -6   4  12       12.67       12.43      4.43 o 
  -5   4  12       15.26       12.16      4.09 o 
  -4   4  12      106.84      101.78      5.82 o 
  -3   4  12      234.93      225.61      7.92 o 
  -2   4  12      189.88      194.92      7.32 o 
  -1   4  12        1.44        3.03      3.92 o 
   0   4  12       43.40       45.11      4.56 o 
   1   4  12       48.61       59.23      4.89 o 
   2   4  12      160.79      151.83      6.42 o 
   3   4  12       11.78       11.78      3.89 o 
   4   4  12       15.16        7.96      3.93 o 
   5   4  12        5.10        7.22      2.85 o 
   6   4  12      159.61      156.46      7.50 o 
   7   4  12       30.73       28.52      5.29 o 
   8   4  12       80.57       77.64      6.72 o 
   9   4  12       10.84        8.22      3.71 o 
  10   4  12       68.10       94.52      6.40 o 
  -8   5  12        4.61       -2.14      4.62 o 
  -7   5  12       44.71       45.98      6.81 o 
  -6   5  12       83.87       69.02      5.33 o 
  -5   5  12        3.34       -1.38      3.60 o 
  -4   5  12       23.59       15.68      4.91 o 
  -3   5  12      105.20      119.39      6.76 o 
  -2   5  12      195.61      187.92      7.21 o 
  -1   5  12       54.99       51.64      5.57 o 
   0   5  12      168.25      177.81      7.29 o 
   1   5  12       36.58       37.24      4.90 o 
   2   5  12       14.52       18.44      4.28 o 
   3   5  12      263.68      251.42     10.21 o 
   4   5  12      606.30      583.38     22.12 o 
   5   5  12       30.05       28.99      3.37 o 
   6   5  12      123.97      131.96      6.65 o 
   7   5  12      151.55      132.45      7.37 o 
   8   5  12       14.95        2.27      4.90 o 
   9   5  12        1.57        6.68      4.02 o 
  10   5  12       11.14       17.02      4.35 o 
  -8   6  12        3.49        7.78      5.68 o 
  -7   6  12        1.36       -5.74      5.74 o 
  -6   6  12      199.77      222.66     18.10 o 
  -5   6  12        2.25        8.62      4.79 o 
  -4   6  12      100.41       95.59      5.81 o 
  -3   6  12      420.58      386.91      9.75 o 
  -2   6  12      122.51      110.83      6.32 o 
  -1   6  12        8.74        6.66      4.14 o 
   0   6  12       20.42       16.33      4.67 o 
   1   6  12       52.81       51.27      5.44 o 
   2   6  12       50.60       49.35      3.77 o 
   3   6  12      505.57      546.73      7.73 o 
   4   6  12      202.51      194.54      5.17 o 
   5   6  12      102.67       96.18      8.71 o 
   6   6  12        1.96        4.75      5.06 o 
   7   6  12       42.05       34.05      5.34 o 
   8   6  12        0.06       -2.66      4.02 o 
   9   6  12        7.37       13.60      5.16 o 
  10   6  12       21.10       19.55      4.52 o 
  -7   7  12        6.63        1.50      3.89 o 
  -6   7  12      139.42      150.99      8.74 o 
  -5   7  12       39.65       33.60      3.95 o 
  -4   7  12       13.98        8.30      3.30 o 
  -3   7  12       24.39       14.08      4.73 o 
  -2   7  12        6.87        5.13      4.60 o 
  -1   7  12       34.09       39.68      5.24 o 
   0   7  12      297.11      303.02      9.07 o 
   1   7  12      252.73      244.35      5.64 o 
   2   7  12       50.77       54.56      3.86 o 
   3   7  12       58.45       50.24      3.76 o 
   4   7  12        0.02       -1.24      3.09 o 
   5   7  12      235.33      223.36     14.63 o 
   6   7  12       54.62       45.15      3.63 o 
   7   7  12       75.60       59.77      5.75 o 
   8   7  12       50.85       53.18      5.60 o 
   9   7  12       96.29      114.02      7.24 o 
  -7   8  12      106.83      143.19      6.33 o 
  -6   8  12       51.08       51.95      4.97 o 
  -5   8  12      177.73      197.02     14.05 o 
  -4   8  12       24.38       34.26      5.63 o 
  -3   8  12       70.30       85.62      6.49 o 
  -2   8  12      547.44      563.75     11.86 o 
  -1   8  12      359.65      378.35     10.12 o 
   0   8  12      965.04      952.32     10.06 o 
   1   8  12      644.47      598.87      8.32 o 
   2   8  12       11.26        3.95      3.09 o 
   3   8  12       12.20        4.13      3.06 o 
   4   8  12       98.56       87.42      7.75 o 
   5   8  12      272.99      267.55      5.99 o 
   6   8  12        2.11        0.88      7.23 o 
   7   8  12       24.26       30.35      4.53 o 
   8   8  12       17.53       30.68      4.77 o 
   9   8  12        1.43       -3.36      3.97 o 
  -6   9  12        1.17        4.43      7.05 o 
  -5   9  12      147.29      187.81      5.94 o 
  -4   9  12       74.14       90.82      5.77 o 
  -3   9  12        7.09       12.01      4.42 o 
  -2   9  12      313.38      295.64      9.58 o 
  -1   9  12       37.58       33.59      5.09 o 
   0   9  12       33.20       24.52      4.15 o 
   1   9  12        0.27       -3.34      3.34 o 
   2   9  12      100.26      100.28      4.51 o 
   3   9  12       12.84       17.68      3.43 o 
   4   9  12       15.59       18.22      5.17 o 
   5   9  12       11.89       12.86      5.60 o 
   6   9  12       32.40       25.63      3.83 o 
   7   9  12        0.64       14.69      4.55 o 
   8   9  12       10.20       12.07      3.80 o 
  -5  10  12       17.17       17.48      4.01 o 
  -4  10  12       22.71       17.19      5.77 o 
  -3  10  12        6.64        9.76      5.79 o 
  -2  10  12       10.30        7.06      4.89 o 
  -1  10  12       40.94       44.00      6.05 o 
   0  10  12        4.04        7.87      5.21 o 
   1  10  12      160.94      157.60      5.10 o 
   2  10  12      381.14      373.91      7.15 o 
   3  10  12      213.02      202.36      5.78 o 
   4  10  12       74.40       52.79      3.99 o 
   5  10  12       11.44        6.62      2.74 o 
   6  10  12        2.04        9.18      3.20 o 
   7  10  12        0.05       -1.61      3.67 o 
  -3  11  12       17.39       11.14      6.09 o 
  -2  11  12       73.87       79.44      6.51 o 
  -1  11  12       53.31       51.92      6.25 o 
   0  11  12       29.98       30.21      5.66 o 
   1  11  12      102.83       87.37      6.97 o 
   2  11  12       93.65       93.22     10.68 o 
   3  11  12        3.90       -4.48     10.36 o 
   4  11  12        4.15       14.20      8.82 o 
   5  11  12        0.18       18.82      4.90 o 
   6  11  12        3.31        0.57      2.71 o 
  -1  12  12        1.79       14.11      6.32 o 
   0  12  12        3.07       12.51      6.26 o 
   1  12  12       15.39       21.26      5.81 o 
   2  12  12        1.32        9.17      6.29 o 
   3  12  12        0.73        1.35      5.51 o 
   4  12  12       14.86       17.03     11.57 o 
  -2  -5  13        0.33       10.88      4.61 o 
  -1  -5  13        1.20       11.62      4.37 o 
   0  -5  13        1.10        9.31      4.67 o 
   1  -5  13        6.21       19.32      3.49 o 
  -5  -4  13        7.39        2.34      4.42 o 
  -4  -4  13        6.47       -2.34      4.69 o 
  -3  -4  13        5.70       -3.80      4.26 o 
  -2  -4  13       41.40       29.80      4.99 o 
  -1  -4  13        1.47        1.09      3.18 o 
   0  -4  13        5.74        8.12      7.72 o 
   1  -4  13       15.98       16.99      3.16 o 
   2  -4  13        0.86       -3.09      3.09 o 
   3  -4  13       35.94       38.37     18.48 o 
   4  -4  13        0.36        6.09      9.94 o 
  -6  -3  13        3.49       11.61      5.38 o 
  -5  -3  13        7.19        9.15      4.34 o 
  -4  -3  13       75.08       66.14      6.24 o 
  -3  -3  13      132.72      126.95      7.17 o 
  -2  -3  13       51.99       42.92      3.63 o 
  -1  -3  13       42.91       38.99     11.38 o 
   0  -3  13       17.30       11.85      3.95 o 
   1  -3  13       45.51       38.65      3.58 o 
   2  -3  13       13.80        8.48      5.93 o 
   3  -3  13       13.39       26.02     10.01 o 
   4  -3  13        0.70        3.79      3.80 o 
   5  -3  13        1.03       -0.95      4.50 o 
  -7  -2  13        0.02       -3.71      3.71 o 
  -6  -2  13        9.71       -0.71      4.16 o 
  -5  -2  13        4.76        1.34      4.71 o 
  -4  -2  13        3.12        5.18      4.05 o 
  -3  -2  13        6.66        8.97      4.39 o 
  -2  -2  13        1.31        3.72      4.57 o 
  -1  -2  13        0.04       -1.07      2.79 o 
   0  -2  13        0.26        1.18      2.67 o 
   1  -2  13        8.35       13.24      3.07 o 
   2  -2  13        9.37       20.42      3.43 o 
   3  -2  13        0.00        5.85      3.54 o 
   4  -2  13        0.42        1.39      2.84 o 
   5  -2  13       17.17       17.03      5.95 o 
   6  -2  13       17.27       -1.10      6.04 o 
  -7  -1  13       28.71       35.86      5.01 o 
  -6  -1  13        0.03       -0.92      4.17 o 
  -5  -1  13        0.19       -4.63      4.63 o 
  -4  -1  13        0.14       -4.01      4.01 o 
  -3  -1  13       16.07        8.86      4.36 o 
  -2  -1  13       48.54       45.04      4.96 o 
  -1  -1  13       28.21       29.01      3.24 o 
   0  -1  13       46.02       50.19      5.24 o 
   1  -1  13        4.38        2.77      3.86 o 
   2  -1  13        0.00        0.74      3.50 o 
   3  -1  13        6.12        3.77      2.67 o 
   4  -1  13       72.27       79.56      7.14 o 
   5  -1  13      101.95       93.33      6.86 o 
   6  -1  13       15.25       14.22      5.79 o 
   7  -1  13       19.28       11.92      3.80 o 
  -8   0  13        6.98       17.47      5.31 o 
  -7   0  13        0.11       -3.30      3.73 o 
  -6   0  13       48.30       53.11      5.41 o 
  -5   0  13       19.48       24.05      4.39 o 
  -4   0  13      270.53      269.60      8.93 o 
  -3   0  13        1.48       -4.04      4.92 o 
  -2   0  13       26.27       25.54      4.90 o 
  -1   0  13        2.12        4.37      4.15 o 
   0   0  13       16.17       16.97      3.24 o 
   1   0  13       43.94       35.40      3.29 o 
   2   0  13        1.77        2.51      2.77 o 
   3   0  13        4.80        0.47      5.51 o 
   4   0  13       32.12       31.64      7.65 o 
   5   0  13        3.37        0.85      3.48 o 
   6   0  13       83.88       82.51     12.62 o 
   7   0  13       92.64       89.14      5.27 o 
   8   0  13       12.18       -1.88      6.59 o 
  -8   1  13       19.29       33.96      6.59 o 
  -7   1  13       32.80       55.77      5.72 o 
  -6   1  13        4.86        8.61      4.88 o 
  -5   1  13        0.64       -3.65      3.65 o 
  -4   1  13        1.29       -3.98      4.51 o 
  -3   1  13       78.81       88.77      6.47 o 
  -2   1  13      661.84      674.03     12.60 o 
  -1   1  13      164.87      171.37      7.12 o 
   0   1  13      337.10      359.16      7.71 o 
   1   1  13      167.45      175.72      6.56 o 
   2   1  13      631.98      661.71      8.50 o 
   3   1  13      110.73       97.97      6.96 o 
   4   1  13       11.59        8.36      5.02 o 
   5   1  13       66.25       72.13      7.73 o 
   6   1  13        1.26        3.01      7.40 o 
   7   1  13      330.94      328.74     11.25 o 
   8   1  13       32.09       33.22      6.28 o 
  -8   2  13        5.20       16.07      6.19 o 
  -7   2  13        2.17        1.77      3.86 o 
  -6   2  13       24.52       14.70      4.21 o 
  -5   2  13        0.01        2.05      3.65 o 
  -4   2  13       21.37       36.90      4.89 o 
  -3   2  13      185.96      184.15      7.82 o 
  -2   2  13      169.76      203.92      7.62 o 
  -1   2  13      196.19      208.89      7.83 o 
   0   2  13      200.08      208.15      5.03 o 
   1   2  13        7.77       10.56      2.77 o 
   2   2  13       40.33       38.40      3.38 o 
   3   2  13       15.28       19.01      4.13 o 
   4   2  13       33.30       46.54      4.75 o 
   5   2  13        0.11       -2.54      2.54 o 
   6   2  13        0.08        5.34      4.82 o 
   7   2  13      204.37      226.20      9.06 o 
   8   2  13       93.30       93.67     13.19 o 
   9   2  13        1.86        2.47      6.10 o 
  -8   3  13        2.38        6.64      6.33 o 
  -7   3  13      103.64       93.21      6.09 o 
  -6   3  13       53.04       56.75      5.12 o 
  -5   3  13       19.49       21.62      3.99 o 
  -4   3  13       52.05       40.15      5.31 o 
  -3   3  13      264.85      257.67      8.85 o 
  -2   3  13       15.34        8.72      4.89 o 
  -1   3  13       58.59       64.02      5.58 o 
   0   3  13      173.76      180.28      7.32 o 
   1   3  13        1.80       -0.82      3.95 o 
   2   3  13      303.71      331.10      9.07 o 
   3   3  13      363.63      383.49      9.37 o 
   4   3  13      526.06      547.17     10.71 o 
   5   3  13       88.49       92.55      3.99 o 
   6   3  13       34.35       32.89      5.12 o 
   7   3  13       13.44       11.55      4.84 o 
   8   3  13       35.17       18.40      5.24 o 
   9   3  13        0.62       -5.34      5.34 o 
  -8   4  13      142.03      167.56      9.22 o 
  -7   4  13       40.09       48.65      7.39 o 
  -6   4  13       50.37       50.88      5.52 o 
  -5   4  13       21.59       20.48      4.24 o 
  -4   4  13        7.50       11.25      4.86 o 
  -3   4  13      367.34      363.88     10.18 o 
  -2   4  13        7.70       11.98      5.06 o 
  -1   4  13        1.22        1.43      4.56 o 
   0   4  13      401.06      436.25     10.27 o 
   1   4  13      803.03      866.15     13.69 o 
   2   4  13      218.71      217.42      7.72 o 
   3   4  13      222.68      244.78      7.70 o 
   4   4  13       48.61       43.46      4.45 o 
   5   4  13       20.37       23.76      3.06 o 
   6   4  13      114.75      111.11      6.83 o 
   7   4  13       51.20       58.18      5.80 o 
   8   4  13       14.52       13.43      5.84 o 
   9   4  13       12.83        5.52      4.21 o 
  -8   5  13      123.48      138.66     12.69 o 
  -7   5  13       30.35       56.15      6.83 o 
  -6   5  13       64.15       46.28      5.87 o 
  -5   5  13       93.82       84.87      5.85 o 
  -4   5  13       38.74       37.61      5.73 o 
  -3   5  13       13.16       25.24      5.47 o 
  -2   5  13       43.72       56.81      5.52 o 
  -1   5  13      197.94      205.95      7.93 o 
   0   5  13      409.89      435.58     10.45 o 
   1   5  13      132.09      143.38      6.72 o 
   2   5  13      101.59      104.70      6.38 o 
   3   5  13      297.24      293.71      8.63 o 
   4   5  13        7.23       10.66      6.39 o 
   5   5  13      124.94      124.20      4.56 o 
   6   5  13       85.47       92.24      6.86 o 
   7   5  13        0.73        2.07      4.50 o 
   8   5  13       10.47       13.37      5.82 o 
   9   5  13        0.53        3.34      3.52 o 
  -7   6  13        0.62       -3.64      4.92 o 
  -6   6  13       11.42       26.90      6.75 o 
  -5   6  13       12.47       15.81      4.54 o 
  -4   6  13        9.81        7.03      5.10 o 
  -3   6  13      160.79      165.57      7.91 o 
  -2   6  13        9.33        9.85      4.24 o 
  -1   6  13      144.51      131.44      7.09 o 
   0   6  13      177.29      169.15      7.80 o 
   1   6  13        0.19       -2.30      4.33 o 
   2   6  13        0.16       -0.55      4.19 o 
   3   6  13      908.46      884.65      9.95 o 
   4   6  13       95.22      104.48      4.58 o 
   5   6  13      186.55      186.72      5.30 o 
   6   6  13      175.52      177.68      7.74 o 
   7   6  13       20.19       10.12      5.61 o 
   8   6  13       34.91       19.48      5.73 o 
   9   6  13        0.69       -2.25      4.39 o 
  -7   7  13       90.34       92.74      7.64 o 
  -6   7  13      123.22      138.43     25.67 o 
  -5   7  13        9.02        3.79      4.93 o 
  -4   7  13      133.49      128.11      7.17 o 
  -3   7  13       39.45       38.88      5.74 o 
  -2   7  13        0.77        4.24      4.34 o 
  -1   7  13        3.60        5.97      5.02 o 
   0   7  13       39.37       34.80      5.81 o 
   1   7  13        4.83        7.04      4.22 o 
   2   7  13      184.67      195.37      7.20 o 
   3   7  13      226.87      226.93     11.81 o 
   4   7  13       20.28       17.66      3.30 o 
   5   7  13        5.50       13.28      3.25 o 
   6   7  13       11.45       10.97      4.94 o 
   7   7  13        8.31        6.62      5.15 o 
   8   7  13        2.97        2.75      4.16 o 
   9   7  13        2.65       15.43      5.11 o 
  -6   8  13        1.69       -1.50      3.17 o 
  -5   8  13        0.32        7.39      4.35 o 
  -4   8  13        0.00        5.00      5.31 o 
  -3   8  13       17.67       11.75      5.55 o 
  -2   8  13       45.95       50.70      5.87 o 
  -1   8  13       47.29       65.78      6.20 o 
   0   8  13       40.93       38.88      5.18 o 
   1   8  13        5.52       10.04      3.11 o 
   2   8  13       31.52       28.52      3.90 o 
   3   8  13       26.69       31.79      3.59 o 
   4   8  13        6.13        8.84      3.43 o 
   5   8  13       34.31       22.34      3.56 o 
   6   8  13       46.73       46.26      3.68 o 
   7   8  13        2.73       -4.08      4.08 o 
   8   8  13        0.42        0.41      4.39 o 
  -5   9  13       32.43       48.75     14.09 o 
  -4   9  13       51.62       36.56      5.58 o 
  -3   9  13        1.56       -3.10      4.48 o 
  -2   9  13       78.82       68.22      6.36 o 
  -1   9  13        2.14       -0.56      3.01 o 
   0   9  13        0.11        4.18      6.06 o 
   1   9  13        8.02        0.92      3.44 o 
   2   9  13        2.98       -1.40      4.20 o 
   3   9  13       13.62       14.16      5.97 o 
   4   9  13        1.33       -2.50      3.37 o 
   5   9  13        1.86        2.50      4.18 o 
   6   9  13        0.20       -2.82     11.33 o 
   7   9  13       29.61       27.93      4.68 o 
   8   9  13        0.01        9.56      4.07 o 
  -4  10  13       49.50       75.09     10.04 o 
  -3  10  13       19.24       25.13      6.21 o 
  -2  10  13        0.20        7.61      5.31 o 
  -1  10  13       78.69       80.17      7.05 o 
   0  10  13        0.18        7.49      5.59 o 
   1  10  13       63.66       66.38      4.39 o 
   2  10  13      101.46      109.20      5.14 o 
   3  10  13        4.14        0.39      6.68 o 
   4  10  13        0.02        0.01      3.36 o 
   5  10  13        2.87       -3.32      3.32 o 
   6  10  13        4.82       -0.96      2.94 o 
   7  10  13       44.07       70.15      5.68 o 
  -2  11  13        0.38       -5.49      5.49 o 
  -1  11  13        5.40        0.90      5.98 o 
   0  11  13        9.39        3.22      5.78 o 
   1  11  13      199.65      188.61      8.73 o 
   2  11  13       34.31       25.14      4.13 o 
   3  11  13       35.06        5.83      8.58 o 
   4  11  13       18.08       -2.40     12.86 o 
   5  11  13       38.39       50.52      3.92 o 
  -1  -4  14        3.33       18.29      5.39 o 
   0  -4  14        0.42       -2.71      5.23 o 
  -4  -3  14        6.35       14.97      4.84 o 
  -3  -3  14       20.84       28.50      4.89 o 
  -2  -3  14       14.27       20.87      5.20 o 
  -1  -3  14        6.34        2.92      6.65 o 
   0  -3  14       19.24        7.40      5.24 o 
   1  -3  14       17.72       22.28      4.39 o 
   2  -3  14        4.61       23.63      6.14 o 
   3  -3  14       25.02       42.97      3.82 o 
  -5  -2  14       49.84       31.52      5.46 o 
  -4  -2  14       45.47       29.70      4.86 o 
  -3  -2  14        0.29       -0.46      4.23 o 
  -2  -2  14        0.13        3.37      5.01 o 
  -1  -2  14      252.92      271.05      6.22 o 
   0  -2  14        2.98       10.35      3.12 o 
   1  -2  14       33.81       55.84      9.00 o 
   2  -2  14      124.21      140.05      7.44 o 
   3  -2  14        2.67       -0.09      2.66 o 
   4  -2  14       55.90       44.02     17.93 o 
   5  -2  14        4.85       -4.80      4.80 o 
  -6  -1  14        3.55        8.68      4.97 o 
  -5  -1  14       22.15       15.19      4.96 o 
  -4  -1  14        0.03       -0.11      4.55 o 
  -3  -1  14        2.49       -2.52      4.38 o 
  -2  -1  14       40.61       41.06      5.16 o 
  -1  -1  14      261.27      281.43      9.14 o 
   0  -1  14        8.97       10.35      9.23 o 
   1  -1  14      158.44      156.83      5.05 o 
   2  -1  14       30.16       24.29      3.27 o 
   3  -1  14        5.04        3.85      5.91 o 
   4  -1  14        1.96        0.74      7.31 o 
   5  -1  14       40.54       41.74      5.62 o 
   6  -1  14       64.91       89.46      7.90 o 
  -7   0  14       10.17       -1.15      4.21 o 
  -6   0  14       68.29       50.64      5.46 o 
  -5   0  14       26.16       33.10      5.22 o 
  -4   0  14      292.51      266.81      9.15 o 
  -3   0  14       15.48       20.29      4.61 o 
  -2   0  14      454.81      450.68     11.04 o 
  -1   0  14      104.05      103.41      6.27 o 
   0   0  14        6.09        2.97      3.55 o 
   1   0  14       96.64       81.58      4.07 o 
   2   0  14        0.00       -6.16      8.91 o 
   3   0  14       17.25       18.59      6.59 o 
   4   0  14       52.63       61.86      5.81 o 
   5   0  14       51.94       69.58      6.58 o 
   6   0  14       15.39        9.60      5.80 o 
   7   0  14        0.05       -6.19      6.19 o 
  -7   1  14      134.86      181.88      8.22 o 
  -6   1  14       56.80       72.26      6.10 o 
  -5   1  14       32.83       33.55      4.88 o 
  -4   1  14      270.03      265.95      9.28 o 
  -3   1  14        2.42       -3.03      5.01 o 
  -2   1  14      298.42      301.89      9.47 o 
  -1   1  14        5.27        1.88      4.48 o 
   0   1  14       30.45       29.91      4.98 o 
   1   1  14       36.37       40.18      5.99 o 
   2   1  14      147.84      157.90      5.17 o 
   3   1  14        0.87       -4.20     11.19 o 
   4   1  14        1.65        1.55      2.50 o 
   5   1  14        1.09       -3.97      3.97 o 
   6   1  14       98.65      111.95      7.54 o 
   7   1  14        9.08        2.49      6.19 o 
  -7   2  14       55.72       48.13      5.72 o 
  -6   2  14        0.68       -4.42      4.42 o 
  -5   2  14       24.49       35.68      5.29 o 
  -4   2  14       47.14       45.80      5.56 o 
  -3   2  14      209.10      201.38      8.40 o 
  -2   2  14       15.53       10.54      5.12 o 
  -1   2  14        3.96        7.36      4.71 o 
   0   2  14      428.36      473.84     11.21 o 
   1   2  14        4.63        5.58      2.96 o 
   2   2  14      322.57      351.02      6.83 o 
   3   2  14       15.33       17.83     11.10 o 
   4   2  14       12.33       10.83      3.54 o 
   5   2  14        8.73       -4.00      4.70 o 
   6   2  14       93.07      119.08      7.88 o 
   7   2  14       74.13       72.05      7.42 o 
   8   2  14        0.61       -5.28      5.28 o 
  -7   3  14       35.40       54.41      5.97 o 
  -6   3  14       39.02       43.82      5.58 o 
  -5   3  14        2.13        2.08      3.42 o 
  -4   3  14        3.04       -0.87      4.74 o 
  -3   3  14      169.17      174.32      8.20 o 
  -2   3  14      204.84      230.51      8.33 o 
  -1   3  14       53.98       50.31      5.73 o 
   0   3  14        6.27       -0.01      4.81 o 
   1   3  14       99.22       97.50      6.01 o 
   2   3  14      154.06      164.00      7.38 o 
   3   3  14       64.21       70.56      5.30 o 
   4   3  14      508.46      517.03     11.02 o 
   5   3  14       26.44       35.34      5.99 o 
   6   3  14      117.38      125.41      7.31 o 
   7   3  14       51.96       54.40      6.21 o 
   8   3  14        0.76        2.68      5.20 o 
  -7   4  14        0.90       -0.94     13.08 o 
  -6   4  14       69.18       74.11      5.67 o 
  -5   4  14        0.02        3.08      4.31 o 
  -4   4  14       54.03       55.25      5.47 o 
  -3   4  14      371.35      368.82     10.38 o 
  -2   4  14       77.07       88.07      6.75 o 
  -1   4  14        9.72       13.63      4.57 o 
   0   4  14       17.90       21.58      4.69 o 
   1   4  14        8.01       15.48      4.92 o 
   2   4  14       23.85       24.20      5.01 o 
   3   4  14        9.41       19.16      4.82 o 
   4   4  14      124.01      134.82      6.65 o 
   5   4  14       39.47       42.26     11.48 o 
   6   4  14        5.58        3.27      4.89 o 
   7   4  14       57.73       61.49      6.80 o 
   8   4  14       23.68       12.73      6.52 o 
  -7   5  14        3.17       14.23     10.93 o 
  -6   5  14       54.92       55.45      6.34 o 
  -5   5  14        6.70        8.64      4.45 o 
  -4   5  14        6.33        8.66      5.25 o 
  -3   5  14      144.85      150.22      7.70 o 
  -2   5  14        3.02       -3.03      4.32 o 
  -1   5  14        8.78        4.34      4.55 o 
   0   5  14       20.61       13.70      4.51 o 
   1   5  14        6.49       -0.64      4.60 o 
   2   5  14       90.28       74.58      5.84 o 
   3   5  14        2.30        9.27      4.94 o 
   4   5  14       74.80       77.09      5.60 o 
   5   5  14        3.11        0.39      3.06 o 
   6   5  14       11.45       13.55      5.95 o 
   7   5  14       33.93       38.17      6.35 o 
   8   5  14        0.49       -5.50      5.50 o 
  -6   6  14       14.20       21.42      5.98 o 
  -5   6  14       80.13       68.22      6.58 o 
  -4   6  14       19.89       11.23      5.44 o 
  -3   6  14        1.72       -5.50      5.50 o 
  -2   6  14       26.73       20.32      5.17 o 
  -1   6  14        0.09       -5.03      5.03 o 
   0   6  14        8.76        2.31      5.45 o 
   1   6  14       16.45       16.22      4.70 o 
   2   6  14      136.73      124.31      6.96 o 
   3   6  14        1.38        1.53      3.39 o 
   4   6  14        4.29        7.72      3.54 o 
   5   6  14        2.17        9.42     10.54 o 
   6   6  14        3.35        8.13      5.32 o 
   7   6  14        6.96        6.03      4.85 o 
   8   6  14        1.11        3.56      5.31 o 
  -6   7  14        0.78       -1.15      7.45 o 
  -5   7  14        0.12       -3.90      4.85 o 
  -4   7  14        0.95        2.35      4.25 o 
  -3   7  14       14.27       18.55      5.00 o 
  -2   7  14       61.36       65.48      6.72 o 
  -1   7  14       59.56       63.64      6.30 o 
   0   7  14       17.22       18.84      5.42 o 
   1   7  14       42.62       49.37      5.97 o 
   2   7  14       80.90       80.40      4.53 o 
   3   7  14        0.03        2.19      4.05 o 
   4   7  14       37.97       30.54      3.65 o 
   5   7  14       83.23       75.41     13.19 o 
   6   7  14       55.99       60.54      7.01 o 
   7   7  14       38.21       38.22      6.71 o 
   8   7  14       21.98       12.09      4.65 o 
  -5   8  14        4.54        9.59      5.42 o 
  -4   8  14       40.99       51.99      6.71 o 
  -3   8  14        1.99        1.83      5.29 o 
  -2   8  14      166.47      143.34      7.60 o 
  -1   8  14       87.24       72.47      6.47 o 
   0   8  14       13.38       17.95      5.36 o 
   1   8  14        2.71        1.33      3.38 o 
   2   8  14        0.07        1.41      3.37 o 
   3   8  14        3.76       -0.55      4.82 o 
   4   8  14        7.88       14.08      3.69 o 
   5   8  14       77.61       82.94      4.76 o 
   6   8  14        0.21       -6.23      6.23 o 
   7   8  14        0.02       -4.90      4.90 o 
  -4   9  14       53.82       53.73      5.72 o 
  -3   9  14        5.67        9.06      5.05 o 
  -2   9  14       25.74       33.68      6.17 o 
  -1   9  14       11.19       15.46      6.79 o 
   0   9  14       18.14       29.62      4.09 o 
   1   9  14        0.07        3.90      3.83 o 
   2   9  14        0.17       -2.48      3.62 o 
   3   9  14        0.69       -2.69      3.56 o 
   4   9  14       49.04       41.92     10.73 o 
   5   9  14        1.61       -3.52      3.52 o 
   6   9  14        1.19        4.25      7.66 o 
  -3  10  14       81.23       99.77      7.73 o 
  -2  10  14       19.33       23.48      5.99 o 
  -1  10  14      243.92      282.99     10.46 o 
   0  10  14      139.55      135.34      8.05 o 
   1  10  14       82.98       74.53      4.55 o 
   2  10  14       38.93       41.95      5.75 o 
   3  10  14        8.02       10.70      4.20 o 
   4  10  14        1.18        2.99     12.48 o 
   5  10  14       13.68        8.07     14.40 o 
   0  11  14        9.12       16.80      6.40 o 
   1  11  14       60.55       61.12      7.06 o 
   2  11  14        0.05       -4.03      4.03 o 
   3  11  14        3.91        0.54      3.70 o 
  -3  -2  15        7.94        1.51      4.89 o 
  -2  -2  15       34.41       18.30      5.23 o 
  -1  -2  15       35.36       30.27      5.30 o 
   0  -2  15       15.23       31.99     17.07 o 
   1  -2  15        5.07       21.94      4.88 o 
   2  -2  15       30.71       23.82      4.04 o 
  -4  -1  15        8.93       11.33      5.29 o 
  -3  -1  15        5.06        7.89      5.12 o 
  -2  -1  15      261.47      243.02      8.88 o 
  -1  -1  15        0.28       -2.31      4.47 o 
   0  -1  15       35.64       38.56      3.48 o 
   1  -1  15       24.94       25.65      4.07 o 
   2  -1  15       14.18       24.73      7.14 o 
   3  -1  15        1.12        5.71      4.83 o 
   4  -1  15        8.74       24.56      4.22 o 
  -5   0  15       10.14        6.23      5.11 o 
  -4   0  15        4.44        6.02      4.65 o 
  -3   0  15       28.03       49.24      6.03 o 
  -2   0  15      159.18      171.78      8.33 o 
  -1   0  15       91.90      124.32      7.46 o 
   0   0  15        1.66        6.85      5.09 o 
   1   0  15       51.08       60.04      9.79 o 
   2   0  15        0.13        0.17      4.84 o 
   3   0  15       16.93        8.68      2.80 o 
   4   0  15       14.86        5.48      5.74 o 
   5   0  15        3.64       13.76      5.87 o 
  -6   1  15        1.67       13.28      5.32 o 
  -5   1  15        0.15        4.38      4.76 o 
  -4   1  15        0.07       -4.92      4.92 o 
  -3   1  15      189.16      168.06      8.18 o 
  -2   1  15       14.92       16.07      4.49 o 
  -1   1  15       23.68       21.41      5.28 o 
   0   1  15      110.63      113.67      7.07 o 
   1   1  15       30.62       22.94      3.13 o 
   2   1  15       31.16       29.78      9.58 o 
   3   1  15       12.42       14.48      3.46 o 
   4   1  15       63.60       67.64      4.31 o 
   6   1  15       56.77       64.60     16.29 o 
  -6   2  15        9.36        2.30      4.60 o 
  -5   2  15        8.64       15.68      4.97 o 
  -4   2  15       36.80       41.20      5.28 o 
  -3   2  15        0.54        5.69      4.66 o 
  -2   2  15       11.74        8.89      5.29 o 
  -1   2  15       12.92       16.11      4.59 o 
   0   2  15      351.35      359.05     10.38 o 
   1   2  15        9.76       17.82      5.43 o 
   2   2  15       28.77       26.45     14.09 o 
   3   2  15        0.22       -0.01      4.87 o 
   4   2  15       19.03       20.09      4.04 o 
   5   2  15       14.81        9.22      5.30 o 
   6   2  15       41.46       57.51      6.55 o 
  -6   3  15       20.22       31.80      5.38 o 
  -5   3  15        4.12        7.27      4.57 o 
  -4   3  15        6.02        4.09      4.31 o 
  -3   3  15        0.13       -4.26      4.26 o 
  -2   3  15       43.23       34.75      5.43 o 
  -1   3  15        8.67       -1.96      4.38 o 
   0   3  15       91.37       77.72      6.07 o 
   1   3  15       41.16       31.01      5.51 o 
   2   3  15      148.38      142.44      7.12 o 
   3   3  15      264.63      250.53      8.66 o 
   4   3  15        0.01        3.02      3.67 o 
   5   3  15        8.24       20.64      7.95 o 
   6   3  15        1.33        2.18      6.64 o 
   7   3  15        8.89       10.96      6.65 o 
  -6   4  15       59.04       66.29      6.05 o 
  -5   4  15        0.01        8.00      4.17 o 
  -4   4  15        6.83       10.15      4.17 o 
  -3   4  15       16.37       25.12      5.30 o 
  -2   4  15       95.36      107.12      7.33 o 
  -1   4  15      135.67      127.72      7.05 o 
   0   4  15       42.12       42.52      5.63 o 
   1   4  15      224.82      232.07      8.93 o 
   2   4  15       23.32       22.93      5.15 o 
   3   4  15       23.72       23.93      4.95 o 
   4   4  15        0.89       -1.23      4.87 o 
   5   4  15       55.08       64.71      6.01 o 
   6   4  15       28.56       27.54      6.63 o 
   7   4  15       32.12       41.53      6.43 o 
  -6   5  15        1.29        0.35      5.31 o 
  -5   5  15        7.08       13.13      5.98 o 
  -4   5  15       28.03       41.20      6.43 o 
  -3   5  15       15.20        7.48      5.15 o 
  -2   5  15       23.45       19.87      5.57 o 
  -1   5  15       12.08        7.00      5.36 o 
   1   5  15       80.33       82.62      6.32 o 
   2   5  15       20.53       26.78      5.64 o 
   3   5  15        0.24       10.59      5.46 o 
   4   5  15      169.66      189.46      5.81 o 
   5   5  15       14.97       15.23      6.06 o 
   6   5  15       10.20        6.59      6.46 o 
   7   5  15        0.47        8.20      6.19 o 
  -5   6  15       35.75       27.62      5.81 o 
  -4   6  15       60.06       66.45      7.02 o 
  -3   6  15       34.99       27.32      6.18 o 
  -2   6  15       71.88       61.33      6.23 o 
  -1   6  15       13.34        5.13      5.21 o 
   0   6  15       70.67       73.73      6.44 o 
   1   6  15      268.04      281.50      9.85 o 
   2   6  15      213.61      217.54      8.60 o 
   3   6  15      183.75      175.60      5.62 o 
   4   6  15      114.92      118.75      5.29 o 
   5   6  15      111.71      110.88     11.76 o 
   6   6  15        1.97        3.79      5.64 o 
   7   6  15        3.60        0.05      5.77 o 
  -5   7  15        2.67        3.97      5.02 o 
  -4   7  15        6.17       10.56      5.10 o 
  -3   7  15        8.30       14.16      5.00 o 
  -2   7  15       47.91       49.36      6.79 o 
  -1   7  15       21.41       27.63      5.59 o 
   0   7  15      102.38      131.27      7.75 o 
   1   7  15      120.68      142.06      7.88 o 
   2   7  15       42.15       55.82      5.33 o 
   3   7  15        0.03        7.02      3.71 o 
   4   7  15        0.00       -3.56      3.56 o 
   5   7  15        1.56       -3.78      3.78 o 
   6   7  15        2.38       15.94      6.50 o 
   7   7  15        5.57        5.02      5.97 o 
  -4   8  15       44.56       35.81      6.18 o 
  -3   8  15       62.82       71.97      7.06 o 
  -2   8  15       63.38       80.35      7.25 o 
  -1   8  15      194.20      201.67      9.16 o 
   0   8  15        7.73       -3.43      5.83 o 
   1   8  15       22.60       19.08      5.13 o 
   2   8  15        5.05        6.82     11.94 o 
   3   8  15       47.56       38.79      4.30 o 
   4   8  15       11.82        8.35      3.34 o 
   5   8  15      167.48      181.14      7.77 o 
   6   8  15       33.58       15.55      5.66 o 
  -3   9  15        4.62       24.93      6.81 o 
  -2   9  15       60.62       70.93      6.80 o 
  -1   9  15       12.38        7.69      7.00 o 
   0   9  15       13.79       25.74      4.84 o 
   1   9  15        8.40       19.69      3.93 o 
   2   9  15        5.49        6.61      7.25 o 
   3   9  15       11.84       12.29      3.87 o 
   4   9  15       36.47       48.05     16.07 o 
   5   9  15       17.22       11.42      3.88 o 
  -1  10  15       77.60       70.06      7.24 o 
   0  10  15      202.81      209.63      9.47 o 
   1  10  15       12.68        2.12      5.06 o 
   2  10  15       18.83       16.90      6.51 o 
   3  10  15       28.31       38.44      8.95 o 
  -1  -1  16       97.21      117.28      7.37 o 
   0  -1  16        7.93       18.16      4.91 o 
  -3   0  16       34.07       22.78      4.86 o 
  -2   0  16        6.06        9.48      5.35 o 
  -1   0  16        1.04        2.42      4.00 o 
   0   0  16        0.06        4.07      3.99 o 
   1   0  16       23.49       21.22      6.11 o 
   2   0  16       21.41       18.10      3.03 o 
   3   0  16       36.87       34.67      4.76 o 
  -4   1  16       41.84       30.25      5.47 o 
  -3   1  16       17.27       19.78      5.10 o 
  -2   1  16        0.00       -2.88      4.61 o 
  -1   1  16       56.82       62.72      5.67 o 
   0   1  16       56.70       74.83      6.32 o 
   1   1  16        3.80       -2.98      4.65 o 
   2   1  16       10.38       17.01      6.39 o 
   3   1  16        1.59       -0.87      2.80 o 
   4   1  16        4.42        3.82     18.52 o 
  -4   2  16       17.46       27.11      4.90 o 
  -3   2  16        0.03       10.61      4.51 o 
  -2   2  16      110.84      131.92      7.89 o 
  -1   2  16       38.56       65.08      5.95 o 
   0   2  16      399.92      419.84     11.42 o 
   1   2  16        8.75       17.08      5.81 o 
   2   2  16        0.06       -2.00      5.40 o 
   3   2  16        2.55        2.77      3.80 o 
   4   2  16       25.92       14.32      3.90 o 
   5   2  16       39.98       43.06      6.95 o 
  -4   3  16       30.47       33.75      5.60 o 
  -3   3  16       48.36       32.34      5.85 o 
  -2   3  16      147.90      119.72      7.40 o 
  -1   3  16       30.76        7.76      5.02 o 
   0   3  16        9.98       -0.65      5.29 o 
   1   3  16       97.29      105.00      6.80 o 
   2   3  16      273.78      304.36     10.17 o 
   3   3  16        2.59        3.96      4.35 o 
   4   3  16       70.68       83.59      5.54 o 
   5   3  16        1.66        2.06      5.99 o 
  -4   4  16        0.82        5.62      4.28 o 
  -3   4  16       15.22       25.33      5.47 o 
  -2   4  16        0.75        6.45      5.65 o 
  -1   4  16       31.74       36.39      5.94 o 
   0   4  16        0.45        7.43      5.47 o 
   1   4  16      146.17      188.37      8.64 o 
   2   4  16      342.54      414.45     11.56 o 
   3   4  16       22.01       33.17      5.59 o 
   4   4  16       59.54       56.44      4.13 o 
   5   4  16       27.07       25.05     16.92 o 
   6   4  16       17.45       13.02      6.22 o 
  -4   5  16        8.77       24.86      5.53 o 
  -3   5  16        3.84       -3.57      4.51 o 
  -2   5  16       40.48       34.67      6.02 o 
  -1   5  16       98.90       94.41      7.05 o 
   0   5  16       53.61       43.09      5.85 o 
   1   5  16       69.97       60.72      6.38 o 
   2   5  16        2.60       -5.10      5.41 o 
   3   5  16        6.57       28.49      5.91 o 
   4   5  16      126.02      141.42      5.73 o 
   5   5  16       19.89       22.73      9.96 o 
   6   5  16       47.81       51.31      7.07 o 
  -4   6  16       47.93       41.87      5.94 o 
  -3   6  16        2.36       -5.41      5.47 o 
  -2   6  16       68.21       68.67      7.76 o 
  -1   6  16       19.68       23.13      6.08 o 
   0   6  16        5.37        9.33      6.04 o 
   1   6  16        2.37       -0.12      5.41 o 
   2   6  16        0.79       -5.21      5.57 o 
   3   6  16       29.19       31.91      4.58 o 
   4   6  16       34.41       40.54      4.40 o 
   5   6  16       42.73       51.15      9.13 o 
  -3   7  16        2.28        8.80      5.90 o 
  -2   7  16        7.65        6.87      6.06 o 
  -1   7  16        1.86        1.54      5.97 o 
   0   7  16       34.38       44.75      6.80 o 
   1   7  16        0.85        1.67      5.34 o 
   2   7  16        6.33       10.27     10.33 o 
   3   7  16        0.00       15.70      4.38 o 
   4   7  16       46.36       59.13      4.59 o 
   5   7  16       14.01        4.26      6.76 o 
  -2   8  16       13.88        5.52      6.03 o 
  -1   8  16       19.99       21.73      6.39 o 
   0   8  16       15.56        6.10      6.16 o 
   1   8  16        0.27       -4.05      4.05 o 
   2   8  16        5.52        4.13     20.05 o 
   3   8  16        2.30        1.04      7.44 o 
   4   8  16        0.56       -4.04      4.39 o 
   0   9  16       20.61       34.21      4.88 o 
   1   9  16        0.01       16.74      5.96 o 
   2   9  16       22.06       39.67     11.09 o 
   3   9  16        8.75        9.60     11.25 o 
  -1   2  17       65.69       96.78      6.80 o 
   0   2  17      217.54      249.44      9.37 o 
   1   2  17       46.19       81.90      6.91 o 
   2   2  17        1.89       12.27      4.03 o 
  -2   3  17       55.87       47.63      6.35 o 
  -1   3  17       25.44       14.06      5.05 o 
   0   3  17        6.04       -1.67      5.03 o 
   1   3  17        0.10       -5.05      5.05 o 
   2   3  17       21.39       17.41      5.11 o 
   3   3  17       51.49       57.57      5.46 o 
  -2   4  17        0.41       11.19      4.92 o 
  -1   4  17        0.09       12.79      5.08 o 
   0   4  17        4.51       20.34      4.96 o 
   1   4  17        9.51       25.76      5.47 o 
   2   4  17       61.56       89.95      7.27 o 
   3   4  17       81.82      105.47      6.75 o 
   2   5  17       58.19       53.57      6.76 o 
   3   5  17        7.61       30.58      6.72 o 
  -1   6  17        1.95        1.22      5.30 o 
   0   6  17       47.39       42.30      6.23 o 
   1   6  17       35.17       39.16      6.95 o 
   2   6  17        9.05        4.73      4.99 o 
   3   6  17      109.58       91.81      7.09 o 
   0   7  17       10.96        6.44      5.41 o 
   1   7  17        0.39        1.35      6.09 o 
   2   7  17        0.00        3.20     10.47 o 
                                                 
